# Supplementary material for: Processing‐Induced Metabolic Reprogramming of Litsea coreana Modulates Its Phytochemical Profile and Bioactivities
Source: Food Sci Nutr. 2026 May 13;14(5):e71880. doi: 10.1002/fsn3.71880 (PMC13172275; doi:10.1002/fsn3.71880)
Supplement: Supplementary file 2 — Table S1: All differentially expressed metabolites (292 species). Table S2: Differential metabolites in the network diagram. Table S3: Differentially metabolized compounds in the pathway diagram. [file FSN3-14-e71880-s002.xlsx]

## Sheet: Table S1
Table S1 All differentially expressed metabolites (292 species)
ID	name	Class I	Class II	GHT-1	GHT-2	GHT-3	YHT-1	YHT-2	YHT-3	BHT-1	BHT-2	BHT-3
neg_1041	(R)-3-((R)-3-Hydroxybutanoyloxy)butanoate	Organic Acid	Carboxylic Acids	359.661970653762	397.553700181172	372.385550003233	159.680848247114	249.107112664217	177.265796965959	1395.14207336414	1071.56322214342	1382.94010297774
neg_1072	NCGC00380599-01_C22H24O8_Benzoic acid, 3,6-dihydroxy-4-methoxy-2-methyl-, (6R,7R)-5,6,7,8-tetrahydro-7-hydroxy-7-methyl-8-oxo-3-[(1E)-1-propen-1-yl]-1H-2-benzopyran-6-yl ester	Others	Other	456.25363746489	329.091853205802	1232.4448444979	719.687541537434	1061.4916419792	823.186116062948	4741.15940355118	5847.99425325227	10673.1828661785
neg_1085	Nidulalin A	Coumarins	Benzopyran	304.305247404164	173.253423275563	289.581854435153	605.558543932025	645.729743495609	592.747162517379	958.234431092593	1011.14677008157	903.161725684316
neg_1086	5-O-alpha-D-glucopyranosyl-5-hydroxymellein	Polyphenols	Phenolic Glycosides	1194.81820145738	1812.53149153308	1473.27416032035	467.869	730.708343720259	817.793529848482	510.927520985042	532.896960176957	636.428940120229
neg_1089	2-(5-hydroxy-1,6-dioxo-7-phenyl-1H,6H-benzo[de]isoquinolin-2-yl)-3-methyl-pentanoic acid	Organic Acid	Other	398.474037396569	233.41252526853	401.415880053858	796.749753041614	861.984667061516	781.865551131027	1360.91355549142	1437.37988472749	1259.96454897987
neg_1105	Hydroxyphenyllactic acid	Organic Acid	Carboxylic Acids	45.6404807284319	23.2571480463148	36.2990485866217	32.7238584438588	72.5907993787139	40.8139906067665	130.01338730006	100.885977124695	135.573296954067
neg_1159	(S)-5-Ethyldihydro-2(3H)-furanone	Ketones, Aldehydes,esters	Furanone	357.398978903624	447.299970356459	335.196681784464	556.273270321848	595.460389245688	464.413231170879	1083.50592687742	894.172349824085	983.432312152625
neg_1160	4-Pentenoic acid,2-hydroxy-	Lipid	Fatty Acids	870.203896432002	1086.85631487013	902.548351302807	1406.78521746761	1477.0060894332	1131.63085452936	2505.46403117008	2177.79014076279	2226.46902946837
neg_1161	2,6-anhydro-1,5-dideoxyhex-5-enitol	Alcohols	Glycols	10309.3840724553	12410.0922896125	10655.6169636362	15662.7894210896	16372.9675093896	13309.5427127779	27520.9439538451	25370.3418364999	25063.8408287306
neg_1307	3H,7H-Benzo[c]pyrano[3,2-h]xanthen-7-one,8,9-dihydro-6,10,13-trihydroxy-11-methoxy-3,3-dimethyl-9-(1-methylethenyl)-(9CI)	Ketones, Aldehydes,esters	Other	403.107676372591	328.79461038945	521.98189996316	771.486630410828	997.356686344172	655.210861543513	2467.76808710497	2637.32908547942	2313.10374391881
neg_1391	Cyclodeca[b]furan-2,7(4H,8H)-dione, 3-[(acetyloxy)methyl]-5,6,9,11a-tetrahydro-4,5-dihydroxy-6,10-dimethyl-, (4R,5R,6S,10E,11aR)-	Lipid	Isoprene lipid	282.301160246374	143.351719193823	209.356380783438	412.71409341168	655.500038672358	438.89160417405	878.471741685579	1222.1718697727	1200.62778311417
neg_1460	6'-acetyl-2'-m-hydroxybenzoyl-loganin	Lipid	Isoprene lipid	310.338501751211	301.130619405187	576.750800830369	883.641733351632	955.603652667266	622.106163724853	2162.49034985439	2384.14854886545	2022.91783895702
neg_1461	rhaponticin 2"-gallate	--	--	345.260743561327	334.694779473385	334.309706797152	143.907543481024	155.275389898558	203.335795971744	719.074893068811	725.850213016009	890.21523945245
neg_1485	D-Alanine,N-[[5-[(4-amino-4,6-dideoxy-b-D-galactopyranosyl)oxy]-5,6,8,13-tetrahydro-1,6,9,14-tetrahydroxy-11-methoxy-3-methyl-8,13-dioxobenzo[a]naphthacen-2-yl]carbonyl]-,(5S-trans)- (9CI)	Quinones	Other	772.928572501441	638.585527406064	950.465823311391	1027.07765622386	1196.50134377501	1239.61413523333	1428.97963133889	1569.01461803359	1718.17404238586
neg_1681	epiafzelechin-(4beta->8)-epicatechin-(4beta->8,2beta->O->7)-epicatechin-(4alpha->8)-epicatechin	Flavonoids	Other	291.36673875457	692.29196791252	548.068254863512	734.612014480944	907.330092591685	567.436893300643	3662.06871803318	4057.93899156558	2854.91009810863
neg_1773	diinsinin	Flavonoids	Biflavonoids	431.339515920735	390.14298333025	469.289525418321	299.004962143902	280.061145547385	319.316872490109	935.289835002175	925.888028801094	799.037716021334
neg_1842	14-O-acetylzearalenone	Ketones, Aldehydes,esters	Polyketide	31.6571586274675	11.2668603528006	18.0970208852739	47.8928477483913	41.2179774741336	42.2260463984161	59.881428342707	68.5887348021166	69.009879843112
neg_1853	3,5-dihydroxydecanoic acid	Lipid	Fatty Acids	6.97458641341777e-09	6.97458641341777e-09	26.6417288688363	765.184653784109	482.406387253413	595.070635603709	590.751176198557	1053.27192776716	677.487142722706
neg_1916	luteolin 7-O-beta-D-glucuronopyranosyl-(1->2)-[alpha-L-rhamnopyranosyl-(1->6)]-beta-D-glucopyranoside	Flavonoids	Glycosides	10.6300318622125	6.97458641341777e-09	10.9630472848698	56.2613815977558	40.2029736018705	67.2212788604804	139.621828477219	183.736299251697	236.717703810278
neg_2161	Rutin	Flavonoids	Flavonols	615.45038297492	609.427165343941	496.214977929468	734.206842460177	816.114831982229	695.590322296195	1297.98542280548	1798.09514695813	1824.99698452829
neg_2261	Cefamandole	Others	Other	59852.0489810879	55025.7	60142.3205633472	48154.803200831	54486.9685680254	47043.8090440918	66032.1837530836	65409.7234645812	65878.3658189363
neg_2587	219745-01-4	Flavonoids	Glycosides	6911.74150636216	8454.86147713028	7022.64967716394	4342.34130780823	5167.21277938311	4056.48237432427	16230.8434894197	16768.2624464338	14321.9710394309
neg_2670	8,14-Methano-2H,14H-[1,3]benzodioxocino[4,5-h]-1-benzopyran-3,5,11,13,15-pentol, 8-(3,4-dihydroxyphenyl)-3,4-dihydro-2-(4-hydroxyphenyl)-, (2R,3S,8S,14R,15R)-	Flavonoids	Biflavonoids	2666.18074072361	3359.15177569985	2573.27504702234	1385.42645490124	1444.39009774762	1939.47027845812	4055.59446110427	3988.50144441156	4893.53145732787
neg_2679	a-D-Glucopyranoside,1,3,6-tris-O-[(2E)-3-(4-hydroxyphenyl)-1-oxo-2-propen-1-yl]-b-D-fructofuranosyl,6-[(2E)-3-(4-hydroxy-3-methoxyphenyl)-2-propenoate]	Phenylpropanoids	Cinnamic Acids And Derivatives	1499.54323262666	1694.41099851402	1766.20035848898	855.684261878771	947.15321003132	1250.7598753259	2429.25808783336	2063.99465487693	2683.89886849789
neg_2815	(gamma-Glu-Cys)3	Amino acids	Other	276.360385569231	259.981233313492	363.049291384001	153.985706713686	29.8033790970941	153.478	781.318385091256	969.878996767273	824.255846248754
neg_2917	Benzoic acid,2-amino-5-hydroxy-, 8-methylnonyl ester	Ketones, Aldehydes,esters	Benzoates	383.902176364069	203.420341061451	348.691525495458	884.290253204242	775.714678055815	555.671781792445	1567.79585325678	1631.97773866852	1487.48966807458
neg_2948	Flavonol base + 4O, O-Hex, O-MalonylHex	Flavonoids	Other	22.6735960167047	39.5319677753852	42.9351360124246	6.92252784674946	6.97458641341777e-09	6.97458641341777e-09	372.723769650673	403.240003812957	326.787650476844
neg_3181	anthracene-2,3,9,10-tetrone	Ketones, Aldehydes,esters	Other	844.693772161221	893.674434214885	831.037896407912	438.540987759707	431.84361810441	477.357390173104	1852.79445289365	2579.37624856965	1940.54036636248
neg_3188	Garcinia biflavonoid 2	Ketones, Aldehydes,esters	Other	407.931565668403	268.128675658756	241.853586637765	765.151030091876	716.286506580713	873.469768217507	140.267436652385	129.05589915614	198.609117971988
neg_3308	Streptophenazine J	Others	Other	836.494567335396	934.572183759251	644.522714230838	463.991439944713	501.602773842344	352.852736521161	5117.72	4924.65804678865	3032.43212826746
neg_3325	1,6(2H,5H)-Naphthalenedione, hexahydro-8a-methyl-	Ketones, Aldehydes,esters	Other	1042.39773633139	1016.98509975451	1240.22685678487	656.688096664387	193.096359508318	525.992542103893	1481.99080774901	1487.73871625651	1024.91162933602
neg_3441	6-hydroxy-7,9-dimethoxy-3-methylbenzo[g]isoquinoline-5,10-dione	Ketones, Aldehydes,esters	Other	3408.33973215354	3963.66140575684	3383.73121691961	5702.13889465316	8000.02842188588	5043.21500983269	16433.1598973468	17228.5655952001	14864.1905618765
neg_3487	12alpha-acetoxy-20,24-dimethyl-16,24-dioxoscalar-14,17-dien-25-oic acid	Organic Acid	Other	933.759400282909	1025.37726998191	643.241427012607	283.531976617016	157.302831052992	240.968856493522	1186.68108365191	1477.8990673756	1507.74935540826
neg_3540	Antibiotic LL-Z1640-1	Ketones, Aldehydes,esters	Polyketide	41.0668545253108	28.3730652845775	29.7235004170821	6.10091292277689	6.97458641341777e-09	6.97458641341777e-09	792.872492192855	657.572617855226	362.791244361296
neg_3557	(9E,10S,12Z)-form-9,10-Dihydroxy-8-oxo-12-octadecenoic	Lipid	Fatty Acyls	6195.09266653596	7127.98676848899	8415.13869861446	4081.7493123651	4984.60640633859	4214.88475326928	52719.0819858275	55051.9989467309	44989.7572093792
neg_3793	(3S,4R,6R)-4,6-Diethyl-3,6-dihydroxy-decanoic acid ethyl ester	Lipid	Fatty Acid Esters	11342.8065444755	20140.9926953182	16553.6599226481	2014.92021724851	3398.78208354628	3043.18284302201	24697.5529652208	27056.5280615881	28363.3458031534
neg_3942	2-Oxaspiro[4.5]decane-3,6-dione,1-[(1E)-2,6-dimethyl-1,5-heptadienyl]-9-hydroxy-8-methoxy-,(1R,5R,8R,9S)-	Ketones, Aldehydes,esters	Other	420.587	378.224755140782	425.566556543118	176.838661135643	164.628054638588	78.368262974232	2726.91328845696	4132.7375162245	2940.71206114476
neg_3992	Cyclopenta[c]furo[3',2':4,5]furo[2,3-h][1]benzopyran-1,11-dione,2,3,6a,8,9,9a-hexahydro-8,9-dihydroxy-4-methoxy-, (6aS,8R,9R,9aR)-	Coumarins	Furanocoumarins	287.792592751525	424.692889692004	493.860482282974	698.497901598023	814.259808601139	882.728457318622	2774.21613741655	2520.68724898414	4290.87012388032
neg_4177	4-[3-Hydroxy-3-methyl-2-((3R,4S,5S,6R)-3,4,5-trihydroxy-6-hydroxymethyl-tetrahydro-pyran-2-yloxy)-butoxy]-furo[3,2-g]chromen-7-one	Coumarins	Furanocoumarins	222.494516106568	240.484857116658	211.346739434242	206.705458926084	308.60387134417	201.146402965674	70.5062242974472	71.0747337021322	75.8783310665621
neg_4755	13beta-hydroxycynajapogenin A 3-O-beta-D-glucopyranosyl-(1->4)-beta-D-cymaropyranosyl-(1->4)-alpha-L-diginopyranosyl-(1->4)-beta-D-cymaropyranoside	Sugars	Oligosaccharides	782.904444235836	584.352659891386	498.736975103539	1000.43771905513	1273.1542351471	1254.53981782951	1993.39375393048	1511.54850061541	1857.03963437042
neg_4760	Janthinocin B (9CI)	Organic Acid	Other	575.453504378499	218.30726320416	389.677511768531	1103.5783831513	1350.8414770392	1273.99197693134	867.76163359843	817.799127875528	1372.61127359686
neg_5059	Butanediamide, N1-[3-[[4-[(3-aminopropyl)amino]butyl]amino]propyl]-2-[[(2,4-dihydroxyphenyl)acetyl]amino]- (9CI)	Polyphenols	Other	72.7902719000332	112.444983851287	24.8476251954109	40.8638652332719	102.037640525209	6.97458641341777e-09	52.6528083140734	6.97458641341777e-09	19.0205655477177
neg_5125	2-Hydroxyhexadecanoic acid	--	--	1058.05736504687	1240.42838203276	1076.30205385761	854.66959492533	1417.83513762801	917.229499613405	1988.85513650267	1747.09691747223	1998.61517977405
neg_5240	Ligantrol-monoacetat	Ketones, Aldehydes,esters	Other	12156.6665725656	15037.8893343341	19972.7058746305	5482.51172969579	7444.43652141421	5656.47622400814	73596.1994625972	82910.4572415626	98055.2035779774
neg_5382	21beta-acetoxy-3beta,15alpha,16alpha,28-tetrahydroxy-22alpha-(2-methylbutyryl)olean-12-ene	Lipid	Isoprene lipid	19497.463279999	21070.5428055735	23183.3627368533	11169.3147417468	15315.4240305086	11141.3778654121	24402.2914162996	26348.5463723033	26529.1441393935
neg_5564	(-)-duryne C	Lipid	Fatty Acyls	2729.97729200683	3213.48743525629	2751.71713686845	2374.85026048873	3459.07049890209	2491.4454702448	2868.10374499722	2422.9819072204	2866.88215738018
neg_5625	24(R)-stigmastan-3beta,5alpha,6beta-triol-25-ene 3-O-beta-glucopyranoside	Lipid	Steroid	8043.35504148998	9203.1667780862	11719.1174571659	4521.98376961974	6367.36880306739	6336.84948519034	11985.4847212643	14334.5373266512	15491.4924675782
neg_564	Cysteinyldopa	Others	Other	14168.5720603694	16062.6083431644	17120.1730635617	12708.6237746852	12972.1108162108	11487.7903713205	20592.4465701783	20812.5892611455	18784.3865746648
neg_5644	3-(3,4-Dihydroxyphenyl)propanoic acid 21α-hydroxy-β-serrata-14-ene-3β-yl ester	Terpenoids	Triterpenoids	6839.5854410489	7750.36069424743	8281.87849003495	4472.31938688154	5247.93494556117	5712.47322842607	10071.0775940269	11221.8505353186	11814.1331330309
neg_587	1-O-(E)-feruloyl-3-alpha-D-glucuronosylglycerol	Sugars	Sugar Acids	2864.67382072555	3705.3623683281	3498.21238851515	1956.17671909023	1841.45287207465	1884.21288035144	4736.17034673723	4950.5140351437	4835.57584893407
neg_636	L-Phenylalanine	Amino acids	Other	12.2933538644332	6.97458641341777e-09	6.97458641341777e-09	70.2318360985403	123.018979012421	50.0921427589181	4.8207243854683	17.969203037376	6.06577236945833
neg_663	Glutathione oxidized	Amino acids	Peptide	1019.53174939652	903.211463328617	1228.3612933932	1421.71348515085	1896.5895565719	1648.30032574125	3351.79291173095	2652.20867301589	2768.45329515409
neg_682	[1,2'-Bianthracene]-9,9',10,10'-tetrone,4-(b-D-glucopyranosyloxy)-1',5,8'-trihydroxy-2,3'-dimethoxy-6',7-dimethyl-,(1S)- (9CI)	--	--	45.4049994996943	54.6924019342925	30.3206132481662	138.752680070161	215.102563570649	108.817929803731	1525.05996451969	1249.52199488347	727.60647179335
neg_786	echinotinctone	Ketones, Aldehydes,esters	Other	372.379813612933	391.762820756368	400.060547964082	443.43036850963	490.812024678944	504.181233323625	956.389209276783	956.877113211183	1119.43051379086
neg_913	Ethanone, 2-(2-benzothiazolyl)-1-(4-methoxyphenyl)-	Ketones, Aldehydes,esters	Other	11.4375344761158	2.6287233530268	4.19597151694972	102.463658300135	90.9342337983085	74.3867694933868	6.97458641341777e-09	3.71549570719674	7.24065160120832
neg_937	ent-epicoccin J	Organic Acid	Carboxylic Acids	81.2352926239827	73.3869647317366	84.6171247333115	91.5998601312642	112.127046489609	70.7043778570533	32.8766805641905	55.5529365694767	4.94405202725811
neg_983	quercetin 3-O-[2-O-(6-O-E-feruloyl)-beta-D-glucopyranosyl]-beta-D-galactopyranoside	Flavonoids	Other	3003.68482691053	4166.29529845079	3103.44101073841	1129.80410609133	2153.22173717805	1680.23929086827	5714.98442067604	6433.10841616812	4504.55820987117
pos_1317	His-Pro	Amino acids	Peptide	1638.96087609747	1556.37758452654	1215.83119139586	1543.86193422759	2306.88568566659	1620.22924322846	3867.33827280022	4252.22853639515	4509.6801703041
pos_1472	2-Butanone,3-[(1Z)-2-(1E)-1-hexen-1-yl-2-oxidodiazenyl]-, (3S)-	Others	Other	37.4248303195057	6.97458641341777e-09	44.9322978239443	326.71700118978	471.153520388384	228.701461301698	833.931739272254	508.937854762826	753.588641217978
pos_1705	3-[[6-O-(2-Carboxyacetyl)-3-O-beta-D-glucopyranosyl-beta-D-glucopyranosyl]oxy]-2-[4-(beta-D-glucopyranosyloxy)-3-hydroxyphenyl]-5,7-dihydroxy-1-benzopyrylium	Flavonoids	Other	2862.88104408356	2276.21569620224	3087.09694854826	7426.85136867385	5490.29217494939	5646.84740315599	14664.0661564361	15098.6370981547	9738.60089034291
pos_1779	Isorhamnetin-3,7-diglucoside	Flavonoids	Flavonols	166.566438159248	22.4946334275285	120.148185827676	511.720378684839	574.559670186562	348.252585168421	1458.54333906573	1529.41823689857	1002.74389736291
pos_1794	Quercetin 3-(2''-p-hydroxybenzoyl-4''-p-coumarylrhamnoside)	--	--	5228.62390722028	5400.01010438774	4850.80677595693	7799.43786991835	7336.43218831367	6451.76512006306	10813.8050502037	9838.88667608265	8733.94971951495
pos_1808	Quercetin 3-glucosyl-(1->2)-galactoside	--	--	3809.34963038689	2638.55606041772	3021.81414519295	5062.79291598276	5489.34382362393	4075.62867825146	18711.4582869911	20431.5429192168	18115.0511195443
pos_2056	Brombyin 1	Others	Other	1072.07597092021	1310.00360087927	997.949673898121	320.927638075482	373.301614375647	343.115459020564	13920.4385231765	7638.4635873761	10757.3931270306
pos_2058	2,4,6-Heptatrienoicacid,7-[(1S,2R,6R)-4-[[(2E,4E)-5-cyclohexyl-1-oxo-2,4-pentadien-1-yl]amino]-2-hydroxy-5-oxo-7-oxabicyclo[4.1.0]hept-3-en-2-yl]-,(2E,4E,6E)-	Lipid	Fatty Acids	519.839351155024	426.514852686548	661.806835405009	848.932822881679	861.543208635077	692.255715746018	245.003835107994	276.59581146358	271.249381446068
pos_2086	APIOLE	--	--	136.645998836432	78.6670548478699	12.915885997422	264.79450072264	86.5952132260495	216.982459197144	2805.27985574432	2839.30428381486	2840.77179120344
pos_2137	12_4+3O fatty acyl hexoside	Lipid	Fatty Acyls	3055.86485951534	3230.14877416346	3411.76547697143	606.912054588787	522.908265516205	398.94460038397	6058.21178490169	5508.36056706837	4524.57220677006
pos_2221	bk-MDEA	--	--	6.97458641341777e-09	47.3734557682065	57.8316509934906	103.562710162369	47.8128882831006	147.813989712156	163.030801508318	129.710259663892	114.433123051806
pos_2360	kaempferol 3-O-beta-D-(3''-O-acetylglucopyranosyl)-7-O-alpha-L-rhamnopyranoside	Flavonoids	Glycosides	1264.13497511017	1013.03011223211	1332.16265193805	1659.69699514146	1668.1466230369	1642.36210989303	4666.80563832726	4254.16796499467	4821.89902102565
pos_2709	2(1H)-Pyrimidinone,4-amino-1-(3-O-b-D-galactopyranosyl-b-D-arabinofuranosyl)-	Nucleotides	Pyrimidine Nucleotide	77.0088033622298	78.7358778499997	75.0859735379552	72.4594969278771	106.294237757602	69.9880252709829	3.98756258443721	7.41651654839697	3.83873985942276
pos_2856	(2S,9S,10S,3'S,4'S,6'S)-griseusin E	Quinones	Other	1285.26383235845	1743.49838549264	1432.10659985959	415.286	382.905499367073	339.690696473487	3169.24327423569	3147.67058032123	2149.99549230393
pos_3162	Hexahomomethionine	Amino acids	Other	1659.36066024049	1481.60039864953	1475.98929780782	415.125583172285	340.534261792163	462.025491286698	5628.59178469234	4513.61819453506	3928.44685677425
pos_317	2h-thiazine	Others	Other	732.060687398257	539.645666947814	687.262348015449	196.304707782363	305.894801883083	185.314434077134	2160.34684883794	1794.83790081152	1459.89679462692
pos_3501	Solanacol	Terpenoids	Diterpene	212.849962705615	227.238069433591	237.993946198568	154.374682685329	255.560346668429	364.842621042895	102.859633351924	101.517366745508	141.169129108687
pos_3538	[3,8'-Bi-4H-1-benzopyran]-4,4'-dione,2,2'-bis(3,4-dihydroxyphenyl)-2,2',3,3'-tetrahydro-3',5,5',7,7'-pentahydroxy-,(2S,2'R,3R,3'R)-	Flavonoids	Other	10896.4666006216	12541.4819642415	10034.9505567477	6392.77799429932	4032.37277377335	5854.60318117361	21424.117077191	21852.5285292758	16549.0187098225
pos_3787	2'',6''-Diacetylorientin	Flavonoids	Glycosides	74.4060513306971	151.888915535764	234.818761823129	385.82151161755	259.991531658549	365.390880557834	1173.25238064111	1059.28667902886	714.960738343502
pos_3876	Halaminol B	Lipid	Fatty Acids	10570.5802890128	12510.4764383991	11764.9290640876	14350.6132421105	13252.9964651428	14237.5342305621	18535.5063867523	17554.3027944015	16635.4777947242
pos_4178	Amitenon	Terpenoids	Diterpene	6.97458641341777e-09	6.97458641341777e-09	36.2803426507187	48.7208165418515	74.3982885908177	57.0760343066367	1496.2852261236	785.711880969001	2049.08189987896
pos_4383	4alpha-methoxyhimachal-10-en-5beta-ol	Terpenoids	Sesquiterpenoid	20305.8583113824	30806.687656693	21158.705159012	6298.31279917815	6353.73261078978	5411.93600613524	38406.1012976624	38828.3666659301	31880.3803541684
neg_1002	Xylosmin	Polyphenols	Phenolic Glycosides	19480.3402524953	17752.0805364837	16286.9562337476	31660.9158927809	32643.9885718492	35324.8038243797	6137.4247654188	6074.5809146758	7421.02501817983
neg_1069	(E)-2,4-hexadiynyliden-1,6-dioxaspiro-nona-2,8-dien-4-ol	Alcohols	Other	16.8899933636851	34.9003565805511	16.5215468759379	21.8045057334677	29.9538947808886	26.8832814781088	24.7617726351401	22.2286610118896	10.1535086497108
neg_1124	5-(1H-1,2,3,4-tetrazol-1-yl)pentanoic acid	Organic Acid	Other	47249.0165546941	46119.3989674603	50741.7104717975	34579.6245881658	33760.3213709729	38337.9336735731	20574.7223403945	20305.6277036907	22992.3487533719
neg_1129	Chlorogenic Acid	Organic Acid	Carboxylic Acids	99259.6503819508	97455.3254537381	98969.5518756914	73497.2501745086	69935.4	79371.3443476479	46356.790321117	37549.2762775102	48404.0022985699
neg_1140	3-(prop-2-yn-1-yl)oxetan-3-ol	Alcohols	Tertiary Alcohol	301.406353997683	311.301899818708	356.897500075088	223.529741884855	219.726599872942	249.081394630193	137.581431876125	146.721482597003	135.784837459614
neg_1176	Saquayamycin B1	Ketones, Aldehydes,esters	Polyketide	206.857886517231	164.141858567658	145.670349142848	62.7831628098308	114.604947179091	89.9977852588218	8.15548760351455	2.63961370350354	21.3465619465882
neg_1188	Cyclokievitone hydrate	Flavonoids	Isoflavonoids	213.541800805919	101.270395701265	177.010764423539	593.749430049074	529.770570550593	541.002845697692	718.094802184772	814.306650425673	2566.37429525128
neg_1225	Pueroside A	Flavonoids	Other	6446.53057124058	7105.08833533443	6760.98005690549	2690.90435281849	1921.00000697814	2207.33685212115	3962.94612717345	3901.95327155185	3431.62576418312
neg_1245	conioxepinol A	Coumarins	Other	396.100789113264	403.689859301591	425.471207519276	1230.50800705631	1291.84495794991	1303.38415378835	587.073566094943	589.070695002487	579.490130689682
neg_1257	3,5,6,7,8-Pentamethoxy-1-O-primeverosylxanthone	Ketones, Aldehydes,esters	Other	2222.94640626605	1786.15514059798	1893.64798796064	2876.94057363029	2732.92554047997	2375.47968809048	1262.45278743908	1043.95844123107	1326.86319278768
neg_1258	1H-Benzo[b]fluorene-5,10-dione,11-diazo-2,3,4,11-tetrahydro-1,2,3,4,9-pentahydroxy-2-methyl-, (1R,2S,3R,4S)-	Polyphenols	Other	2289.99879279422	1374.49467972185	1981.70189443589	3854.39334512658	2562.68778192461	3309.08421885354	454.062573440177	266.444337765607	452.902649261264
neg_1263	2-O-alpha-D-Galactopyranosyl-D-ribose	Sugars	Glycosides	7665.18156166035	6930.05907822101	7152.80042350268	5329.89617026932	6150.43870588579	6362.2909659051	2952.68066007863	2704.46185551717	3383.61359722036
neg_1381	3-O-beta-sophorosyl-7-O-beta-D-(2-O-feruloyl)glucosylkaempferol	Flavonoids	Glycosides	396.825748793126	186.06425493361	213.633681269112	2464.3828423918	3278.66030677661	2574.30209684578	1227.14567984732	961.057534402997	1556.0464829521
neg_1401	(R)-4-Vinyldihydrofuran-2(3H)-one	Ketones, Aldehydes,esters	Other	105.88076875611	105.477802351985	104.223621968938	54.089230912431	34.157090622328	40.0100560702463	10.247437390171	11.5775411900083	5.40057371599567
neg_1411	Carbamothioic acid, [[4-[(6-deoxy-α-L-mannopyranosyl)oxy]phenyl]methyl]-, anhydride with cyanic acid (9CI)	Others	Other	56.1042081172602	17.7463943926513	6.97458641341777e-09	70.231373320063	211.10491802148	70.6387483468178	3817.86810318517	3746.52163660492	6252.79187170792
neg_1417	oxytroflavoside E	Flavonoids	Glycosides	1059.09284542788	665.615117004529	829.225891020087	1884.45341042427	1199.91257845953	1612.30099766586	177.939303680642	190.834341801273	338.082749190049
neg_1429	Macrophylloside A	Others	Other	14.0045991915684	6.97458641341777e-09	6.45332759508941	82.8866984616861	92.5381845472449	126.677842557183	29.2976081887483	34.019273775711	15.864111824747
neg_147	Maltose	Sugars	Disaccharide	6081.59265512459	4449.2541062904	3252.26417132952	7271.31938561797	9217.35663506837	9349.7390520334	800.565661456135	936.810149872529	590.571961853972
neg_1473	[2,6'-Bi-4H-1-benzopyran]-4-one,2,2',3,3'-tetrahydro-3',5,7,8'-tetrahydroxy-2',2'-dimethyl-, (2S,3'S)-	Flavonoids	Flavanones	4549.71894575046	4671.7980957035	3730.02475917277	6649.7520818339	7558.4524422443	7335.33211144851	2007.96502258394	2321.73724698353	2513.03189498103
neg_1563	Caffeic Acid	Organic Acid	Carboxylic Acids	141.109721527412	124.584675348145	187.154367742768	236.748619712348	188.338485481221	215.244574044279	516.23392841992	468.348489052141	1438.37777012052
neg_1573	Amaranthin	Others	Other	86.9875324196356	49.2211665089189	67.6904628287801	373.876774183238	353.483895384019	358.376444302475	11.135235679467	32.6830032152203	11.2747355491444
neg_1657	2'-O-(3'', 4''-Dimethoxybenzoyl)vitexin	Flavonoids	Glycosides	6870.28207969813	4616.84691080726	5259.11666974348	10367.2284207782	10929.5213173765	12918.4212601575	1523.99105264882	1223.52	2035.91775584091
neg_1839	1H-Naphtho[2,3-c]pyran-5,10-dione,3,4-dihydro-3,9-dihydroxy-7-methoxy-3-methyl- (9CI)	Quinones	Other	999.503870711159	1107.79490720064	870.584607095941	685.998875449117	566.762477198863	786.955844391755	6.97458641341777e-09	6.97458641341777e-09	38.1497056017297
neg_1849	Cefadroxil	Others	Other	499.282987433289	721.615251264325	501.611867489782	356.441470057547	441.386061073604	395.595272340866	214.174012673791	159.015011711468	106.907888888601
neg_1861	1-acetoxy-6-hydroxy-2-methylanthraquinone-3-O-[alpha-L-rhamnopyranosyl-(1->2)-beta-D-glucopyranoside]	Quinones	Anthraquinones	17291.9200750204	14523.4267049385	16795.4732278281	12466.2130288333	8607.40220866415	12295.0703462971	3306.84597628709	3078.7950173163	3494.28534735427
neg_1890	5-O-Cinnamoylquinic acid	Phenylpropanoids	Other	8727.88718421529	10306.6542258015	8618.16789543401	8130.80504582328	10001.7809508767	7564.26416082119	8200.74220171292	7209.4245323175	8267.95700013682
neg_1967	5-O-(beta-Hydroxyethyl)rutoside	Flavonoids	Glycosides	505.448744314429	367.14142453398	379.535670574899	1439.66617607989	1381.97375141073	2026.1072773455	6.97458641341777e-09	6.97458641341777e-09	5.06961344579168
neg_1974	6-[(2R,3S,4S)-3,4-dihydroxy-4-methyl-5-oxooxolan-2-yl]-7-methoxychromen-2-one	--	--	598.736811048904	525.245152103091	463.846730258738	1039.75616155138	992.828863942634	946.82019051333	5.9567182889455	11.8568597802362	96.8199542361267
neg_205	Guanidylic acid (guanosine monophosphate)	--	--	358.990164380926	448.402553835944	447.025951169316	40.7469069795862	31.6188132548628	62.3937634322676	281.370234312935	274.052331283146	206.079998134773
neg_2074	(5aS)-5c,12c-diacetoxy-7a,14a-bis-methylsulfanyl-(5ar,7at,12ac,14at)-5,5a,7a,8,12,12a,14a,15-octahydro-oxepino[3'',4'':4',5']pyrrolo[1',2':4,5]pyrazino[1,2-a]indole-7,14-dione	Ketones, Aldehydes,esters	Other	1952.05854547025	1402.20987521676	1513.47467072351	2612.72154486799	2575.99959891414	3147.93443529704	68.2789459222876	24.8432525797467	176.214813774971
neg_2152	3-oxo-10alphaH-stilpnotomentolide-8-O-(5-hydroxysenecioate)	Terpenoids	Sesquiterpenoid	144.484955016592	89.5104228168959	184.962478225148	232.551413168852	254.156810279906	288.325977434666	45.6404704321571	6.97458641341777e-09	35.7819739316754
neg_2170	KOPARIN 2'-METHYL ETHER	--	--	1388.00123436888	835.659879223038	1109.91038214674	1449.44617236654	2450.17738385842	1184.68641891563	1332.41524771265	1148.01463586555	1335.70263119636
neg_2243	(-)-epicatechin(4beta-8) (-)-epicatechin 3-O-gallate	Flavonoids	Biflavonoids	6.97458641341777e-09	6.97458641341777e-09	6.97458641341777e-09	6.97458641341777e-09	1695.61500014356	6.97458641341777e-09	19352.6290594907	18237.8915735293	20150.0686551839
neg_2289	(2R,3S,4R,5R,6S)-6-{[(4aR,7R,7aR)-4a,7-dihydroxy-1,4a,5,6,7,7a-hexahydrocyclopenta[c]pyran-1-yl]oxy}-2-(dihydroxymethyl)-3-methyltetrahydro-2H-pyran-2,3,4,5-tetrol (non-preferred name)	Sugars	Glycosides	550.676369319273	440.07191272495	504.266862008186	1133.77888756711	1357.8736441266	1107.43722170699	350.111024933689	225.088681538187	340.574772693045
neg_2307	5, 7-Dihydroxy-2-(4-hydroxyphenyl)-4-oxo-beta-phenyl-4H-1-benzopyran-8-propanoic acid	Ketones, Aldehydes,esters	Polyketide	5104.06060219338	5280.07128624175	5317.13637006784	7413.44592763639	7057.87603605544	6483.67205266733	5792.41718251296	5771.86099284304	5613.7815698107
neg_2317	(2S,10R,3'S,4'S,6'S)-4'-deacetyl-griseusin B	Quinones	Other	17085.5688493533	17296.0851928505	17917.3997096348	23427.5251966359	24751.2405132988	22042.9407525441	20234.2542513333	20304.1876271271	19609.8100340121
neg_2322	3-(4-Methoxyphenyl)-7-((3,4,5-trihydroxy-6-(hydroxymethyl)tetrahydro-2H-pyran-2-yl)oxy)-4H-chromen-4-one	Flavonoids	Isoflavonoids	14603.2282325186	15313.9066667677	13034.3976422618	10669.5329401825	10822.5392084053	11794.2326222489	630.624294122854	526.003908767703	590.361137190877
neg_2358	Albafuran C	Flavonoids	Flavonoids	341.618403925367	415.873204968751	334.79990830225	284.92308423487	432.408577126163	284.188053396929	338.780122913895	292.444866916364	336.777155798988
neg_2380	Azaleatin	--	--	935.205497219511	1010.99465719594	999.746076532684	1240.08328715051	1198.82795784623	1249.1589951409	449.339616077771	443.322980849994	460.620627560613
neg_2404	Epimedoside	--	--	6.97458641341777e-09	6.97458641341777e-09	6.97458641341777e-09	6.97458641341777e-09	137.192095877173	20.7111628452253	3459.3825572519	3146.59254693695	2414.30638946406
neg_2422	3-(3-methylbut-2-enyloxy)-4-O-alpha-D-ribofuranose benzoic acid methyl ester	Ketones, Aldehydes,esters	Benzoates	518.026106148218	598.068909366389	511.495447526299	758.550102596577	799.891376982157	807.031328534027	356.684730808728	307.99958672218	354.189878970236
neg_2424	1H,3H-Pyrano[3,4-c]pyran-1-one,7-[[2-O-[(3,3'-dihydroxy[1,1'-biphenyl]-2-yl)carbonyl]-b-D-glucopyranosyl]oxy]-5-ethenyl-4,4a,5,6-tetrahydro-,(4aS,5R,6S)-	Others	Other	2804.54476693369	2892.3597902598	2890.8716855582	4756.43164672979	5882.98944973467	5341.13094828696	1150.1155433623	987.760384798121	1142.57714043321
neg_2429	Cyanidin-3-O-arabinoside chloride	Flavonoids	Anthocyanins	661.506067747978	670.491974519238	628.852348318153	774.598394374972	737.616220850033	766.319945279726	324.284516093493	337.508902725845	216.996020827329
neg_2434	Hydrangenol 8-O-glucoside	Flavonoids	Other	116.830193527668	97.2362627206559	87.2418827492792	222.808379630907	280.73992031802	342.846	6.97458641341777e-09	0.00873132301242343	6.97458641341777e-09
neg_244	N-[(1Z)-2-hydroxy-3-oxoprop-1-en-1-yl]guanosine 3'-(dihydrogen phosphate)	Others	Other	177.262199293929	146.483403379477	131.770989417613	47.8630179238356	73.8804584492467	46.5145504797506	12.5439166917889	6.19436103777589	4.12517996166502
neg_2448	7-0-(6-O-Malonyl-beta-D-glucopyranoside)-2',4',5,7-Tetrahydroxyisoflavone	Flavonoids	Isoflavonoids	11653.2434221633	11358.8762827404	10854.7260004264	9695.75553123759	8510.2713035425	9361.12558742863	6293.05024004823	5329.26207623846	6708.10747357634
neg_2468	6'-O-(3,4,5-Trihydroxybenzoyl)-8-Glucosyl-5,7-dihydroxy-2-methyl-4H-1-benzopyran-4-one	Polyphenols	Phenolic Glycosides	228.250663607615	271.347340924896	291.820846823088	635.841256338159	834.769206607379	819.415939080516	126.840716147042	96.727636730899	83.8745045528429
neg_2500	NND-2211901	Organic Acid	Other	4494.1616590779	5044.06645167918	4613.99168863781	3718.5025717118	3501.20367606595	4298.20711782765	820.841829520749	1018.88362535951	1189.88245436979
neg_2522	D-scyllo-Inositol, O-(6x)-a-D-manno-heptopyranosyl-(1&reg;4)-O-2-deoxy-2-(methylamino)-a-D-xylopyranosyl-(1&reg;1)-O-[3-amino-3-deoxy-a-D-mannopyranosyl-(1&reg;3)]-	Sugars	Glycosides	1854.06535722105	2043.70277466276	1573.02779286007	1027.5906612124	629.07583917546	806.889516241551	61.6560608037707	41.4321155178294	125.662361227986
neg_2536	Nepetin7-O-β-D-glucopyranoside	Flavonoids	Glycosides	325405.687107999	373140.137477814	332547.542078724	275326.651989336	370495.344503385	293355.015179909	247079.068567045	214381.296970654	261968.375892403
neg_2548	Phloridzin	--	--	13623.6089380281	17045.9230196059	16659.2573916866	24220.5629226087	20235.1143886201	21337.9404885279	11722.5038998666	11107.1483748037	10592.0857944185
neg_2599	Quercetin 3-(6''-acetylglucoside)	Flavonoids	Flavonols	334.610001570807	375.096893627713	394.300263811214	277.124366656153	332.159354614528	364.055340301826	658.686162697389	668.444222513323	659.129311787531
neg_2640	9a,13a-Epoxide-Artomunoxanthentrione	Coumarins	Benzopyran	818.853702720552	833.011027993889	758.371847443988	550.187055667324	594.083117108039	701.543298946447	416.105948002286	290.236988168384	413.564881462431
neg_2673	Polyoxin A	Amino acids	Peptide	1418.64538535035	1393.77316034265	1280.23363259615	676.997361056116	552.184355806189	893.099089380487	77.7211025715867	61.3222143888838	163.880152692541
neg_2681	Fomentariol	Ketones, Aldehydes,esters	Polyketide	31.5847559394092	20.8940012289934	15.8488969435153	50.4262282842906	60.3546758603528	45.8875968398166	6.97458641341777e-09	6.97458641341777e-09	6.97458641341777e-09
neg_2715	Silychristin	Flavonoids	Flavonols	341.006543730159	452.573069126398	360.972937352701	222.523244267136	179.464826187074	214.888028610072	15.182220031134	5.61902112267495	55.6133483713496
neg_2749	5,7-dihydroxy-2-(4-hydroxyphenyl)-4-oxo-4H-chromen-3-yl 6-deoxy-2,3-bis-O-[(2E)-3-(4-hydroxyphenyl)prop-2-enoyl]-alpha-L-mannopyranoside	Flavonoids	Glycosides	3147.85014490626	3551.50417891996	3155.39696524018	1970.56502816968	1721.61186350417	2653.92716843196	532.270166267311	496.53742057491	856.659373250718
neg_2787	Hordenine	Alkaloids	Tyrosine Alkaloids	1493.99738808789	993.219266752215	1519.9842419634	256.013364369348	189.319128172861	77.8923913540048	461.248806509952	625.249185987354	909.495080120295
neg_2969	lachnone D	Ketones, Aldehydes,esters	Chromones	199.557282632649	200.965601533285	184.372886380187	96.2856678643325	119.596806443687	138.634101179711	7.24996157248924	6.97458641341777e-09	6.97458641341777e-09
neg_3008	17b-Estradiol 3-b-D-Glucuronide	--	--	3624.37093856491	4047.1	3555.57189045576	3535.05493734599	4780.69523764935	3440.76755988843	1796.18364772244	2012.02051200215	1725.49819212402
neg_3295	microcyclamide GL628	Ketones, Aldehydes,esters	Polyketide	343.993991245463	209.091798485095	306.80065949849	3765.04048547761	2824.46470755888	3125.93584242841	1484.96856209943	1297.44609494107	1751.13374225497
neg_3307	(9aR)-3-Hexanoyl-9a-methyl-6-trans(?)-propenyl-9aH-furo[3,2-g]isochromen-2,9-dion	Ketones, Aldehydes,esters	Other	1265.0907434843	1614.17075128959	1605.39858965841	905.86010033979	683.496798750155	1076.54050082983	201.706836264413	159.296731463069	298.614075215537
neg_331	2-Hydroxy-6-oxonona-2,4-diene-1,9-dioate	Organic Acid	Carboxylic Acids	623.236359319402	550.755619190593	480.14826600539	1249.36329428343	1385.43218840167	947.863048185532	414.770185683288	373.226023165986	311.559501390796
neg_3336	Genistein-d	--	--	30480.0374271253	32777.620478837	33680.6627548928	6787.82368245166	5994.49478232098	8626.2765950463	12583.5131065466	13170.6352046344	10832.7125303908
neg_3346	7H-Benzocyclohepten-7-one,6,8-dimethyl-	Ketones, Aldehydes,esters	Other	2901.81719575332	3106.58922620426	3443.27781583563	838.187344180053	657.809009448605	977.337128050453	1271.78515098652	1482.98286828414	1052.3662366711
neg_3391	(4E)-8-Desacyl-9beta-hydroxybejaranolid-8-angelat	Lipid	Isoprene lipid	681.465798035986	871.13045840037	925.632953861265	468.055678747783	375.981096001005	597.547278780454	128.128276449856	135.879269360639	139.752741973495
neg_3393	1H,10H-Pyrrolo[1,2-c]purine-9,10,10-triol,2,6-diamino-4-[[(aminocarbonyl)oxy]methyl]-3a,4,8,9-tetrahydro-, 9-(hydrogensulfate), (3aS,4R,9R,10aS)-	Ketones, Aldehydes,esters	Polyketide	261.819004723943	318.767824240788	210.45628898731	134.735147486647	97.686030065904	164.694750636681	6.97458641341777e-09	6.97458641341777e-09	6.97458641341777e-09
neg_3692	4-{(1E)-2-[3,5-dihydroxy-2-(phenylmethyl)phenyl]ethenyl}benzene-1,2-diol	Ketones, Aldehydes,esters	Polyketide	531.793782965367	433.306594816181	489.300748456399	1067.5261927803	1099.17769790427	1530.44	6.97458641341777e-09	22.9363917903359	18.5986060952939
neg_3698	Isotabtoxin	Amino acids	Oligopeptides	104.672593972262	137.789901917512	139.323948376659	419.227208541846	421.322355138661	638.294222160379	6.97458641341777e-09	6.97458641341777e-09	6.97458641341777e-09
neg_3733	2-Oxocanone,4-hydroxy-8-[(1S)-2-[(2S,3R)-3-[(2S)-2-hydroxy-3-methylbutyl]-2-methyloxiranyl]-1-methyl-2-oxoethyl]-5-methyl-, (4R,5S,8S)-	Ketones, Aldehydes,esters	Lactones	4495.28263171869	3626.76878527526	5074.32359588382	251.49446484767	173.036546278867	238.61267009608	47.2280768234433	8.55179662783794	11.9157559861349
neg_3760	Cyclopenta[c]pyran-4-carboxylicacid,6-[[[(2S,3S,4R,6S)-4-[(1E)-1-formyl-1-propenyl]tetrahydro-2-hydroxy-6-methoxy-2H-pyran-3-yl]carbonyl]oxy]-1-(b-D-glucopyranosyloxy)-1,4a,5,6,7,7a-hexahydro-7-methyl-,methyl ester, (1S,4aS,6S,7R,7aS)- (9CI)	Sugars	Glycosides	587.083698787542	650.572987712864	700.940002804983	470.814921266896	525.212472088054	536.60452420471	207.046243563566	153.08239088883	266.253505032827
neg_3786	1,7-Dioxaspiro[4.4]nonane-4-carboxylicacid, 8-decyl-3,4-dihydroxy-2,6-dioxo-, (3R,4R,5S,8R)- (9CI)	Organic Acid	Carboxylic Acids	586.486619227822	663.364652323084	452.241961558363	313.485064626153	273.166199451675	313.86432939578	179.052132574144	258.028421147249	217.67934073135
neg_3812	Sparteine-15-carboxylic acid	Alkaloids	Other	2052.65453333915	1742.1110365181	2213.04416791483	2757.94885394277	3525.71	2691.04590396565	7389.82040625793	7540.34580797606	7127.80161791507
neg_3837	[5-acetyloxy-3-(hydroxymethyl)-2-oxo-6-propan-2-ylcyclohex-3-en-1-yl] 3-methylpentanoate	Terpenoids	Monoterpene	10713.1386382107	14403.3800569657	14192.0196759447	728.555146846198	835.840161947744	678.467395901243	2170.47127607627	1599.96	1680.60858380324
neg_384	9H-Purine,2-fluoro-6-methyl-9-b-D-ribofuranosyl-	Nucleotides	Purine Nucleosides	13530.5406270549	21536.161812759	15563.701485521	6558.95059319056	7373.92954733926	9729.47127264255	2738.41967544652	1833.32930581978	2261.86620625527
neg_4038	Bufa-20,22-dienolide,7,8-epoxy-11,14-dihydroxy-12-oxo-2,3-[[(2S,3S,4S,6S)-tetrahydro-3-hydroxy-4-methoxy-6-methyl-2H-pyran-4,2-diyl]bis(oxy)]-,(2a,3b,5a,7b,11a)- (9CI)	Ketones, Aldehydes,esters	Lactones	12.7524433855791	3.50528272285061	50.3562414296168	8.3080444134103	23.3672528691782	6.97458641341777e-09	9.47246735852897	6.97458641341777e-09	19.2680153322353
neg_404	Propanoicacid, 2-methyl-,1,2-bis(acetyloxy)-5-cyano-2,3,4,5,6,11-hexahydro-3,7-dihydroxy-3-methyl-6,11-dioxo-1H-benzo[b]carbazol-4-ylester, [1S-(1a,2b,3a,4a)]- (9CI)	Others	Indole And Its Derivatives	48.9580063038498	45.7044007549746	39.6968370785126	153.824489250119	160.88259424393	193.330314925713	10.7089	6.97458641341777e-09	6.97458641341777e-09
neg_4046	8 beta-(4-Acetoxy-5-hydroxytigloyloxy)costunolide	Terpenoids	Sesquiterpenoid	24982.245037823	27689.7518558524	34447.0374743138	2528.42261967411	2467.40320355888	1464.61650435464	3701.18919360966	4070.61645303975	3606.37133331999
neg_405	Rhaponticin 6''-O-(E)-p-coumarate	Polyphenols	Stilbene	1896.01129418796	2550.00767023268	1998.60653713371	946.330629116154	915.970411052686	1537.11962149648	217.697203851846	245.359738501409	224.49653740454
neg_438	4-imino-3,5-dimethylcyclohexa-2,5-dien-1-one	Ketones, Aldehydes,esters	Other	7.69531262713746	7.17151500243746	152.621211282897	271.619875801718	358.965561715966	164.699917715457	750.063711062362	578.942528865784	677.237933922257
neg_5134	Cortisone	Lipid	Steroid	86.8194982709827	130.735203010421	115.353976352886	90.5993499745401	134.023181550512	122.190812261394	112.021640713002	107.73483639706	130.091145746981
neg_5410	carriebowmide sulfone	Organic Acid	Other	40.8403247375493	29.1693118574545	31.1071674200083	351.793964156714	563.056385896859	777.851357895119	0.0121771071766746	8.95555855869087	8.30142730479929
neg_548	Luteolin 7-O-[beta-D-glucuronosyl-(1->2)-beta-D-glucuronide]-4'-O-beta-D-glucuronide	Flavonoids	Other	544.585413186958	492.112232557761	484.119886705099	345.173419464546	307.132945967027	377.591788036521	6.97458641341777e-09	6.97458641341777e-09	6.97458641341777e-09
neg_5486	Microcystin-FR	Organic Acid	Other	835.081219605903	602.771651462853	700.533550115316	4916.93376390259	6167.5361700855	7389.08678027848	414.709077131142	398.356641220873	122.477822996126
neg_5502	ekeberin C2	Lipid	Isoprene lipid	3000.63202849116	3599.69453523874	3917.26665387503	9899.75761396595	15163.2986777453	15682.823891735	1478.27398350114	1828.96982193959	2368.1684731633
neg_5669	Cicaprost	--	--	5351.83862369337	7917.63859847935	7003.83079617601	19584.6939311036	16352.1255095354	25479.1847345184	721.319800453861	625.041418573755	751.782558841022
neg_5674	(3E,4S)-4-hydroxy-5-methylidene-3-tetradecylidenedihydrofuran-2(3H)-one	Ketones, Aldehydes,esters	Other	455.343678843821	609.62726760333	498.557236816531	1259.17901840589	1027.04233379153	1565.08150220253	131.805377250201	135.849732917049	111.030329073102
neg_5707	[4,5-dihydroxy-3,4-bis(hydroxymethyl)-4a,8,8-trimethyl-5,6,7,8a-tetrahydro-1H-naphthalen-1-yl] hexanoate	Lipid	Fatty Acids	222.718003655579	412.269902211643	300.222480512132	607.478504331422	647.552360257122	887.799445608273	4.70939608655097	6.97458641341777e-09	6.97458641341777e-09
neg_578	4-O-beta-D-glucopyranosylsinapic acid methyl ester	Sugars	Other	124.388950749516	152.821299203296	155.936371610729	61.2976021837525	72.4989181697363	94.1683038672552	6.97458641341777e-09	7.49635709132882	6.97458641341777e-09
neg_580	1-O-3',4',5'-trimethoxyphenyl-(2,3-di-O-galloyl)-beta-D-glucopyranoside	Polyphenols	Phenolic Glycosides	350.644599310274	386.855465178766	338.711207381981	242.77928063715	119.439096281899	154.592878893493	69.3788257717552	43.7066187702517	6.97458641341777e-09
neg_5947	Chol-4-en-24-oic acid,7,12-dihydroxy-3-oxo-, (7a,12a)-	Lipid	Steroid	70.0172604220349	109.625320534897	106.519268436547	481.712409639829	400.632851381799	569.470653889891	6.97458641341777e-09	6.97458641341777e-09	6.97458641341777e-09
neg_618	(2R,3R)-2-(3,4-dihydroxyphenyl)-3,4-dihydro-3,5-dihydroxy-2H,8H-pyrano[2,3-f]chromen-8-one	Flavonoids	Catechin	37.1225178314788	48.2654709208623	45.1018321223252	579.319824790684	518.348585181197	590.197681920508	6.97458641341777e-09	6.97458641341777e-09	10.5453335364437
neg_629	(2S,2'S,3R)-2'-(3,4-dihydroxyphenyl)-5,5',7,7'-tetrahydroxy-2-(4-hydroxyphenyl)-2,2',3,3'-tetrahydro-4H,4'H-3,8'-bichromene-4,4'-dione	--	--	477.096824667134	831.613912703509	764.94517684156	66.1352986310037	20.7132898998481	172.693524442969	315.898621078916	272.675209999553	189.21320173947
neg_634	(6R,7R)-7-[[2-Carboxy-2-(4-hydroxyphenyl)acetyl]amino]-7-methoxy-3-[[(1-methyl-1H-tetrazol-5-yl)thio]methyl]-8-oxo-5-oxa-1-azabicyclo[4.2.0]oct-2-ene-2-carboxylic acid	Organic Acid	Carboxylic Acids	9892.27708859801	10090.6073314026	9944.69620675121	4680.01080104089	3843.99240677658	5063.5448652166	3206.22	2849.82215798904	2869.5039339831
neg_637	(3R,4S)-3,4,7,9,12-pentahydroxy-2,2-dimethyl-3,4-dihydropyrano[3,2-b]xanthen-6(2H)-one	Ketones, Aldehydes,esters	Other	1749.86748047148	1530.53606279957	1794.4340837206	3623.94333330532	3701.81236518994	2901.49860157791	929.958030379132	807.414196111081	1142.68839700522
neg_638	L-glycero-D-altro-7-Nonulo-7,4-furanosonicacid,2,7-anhydro-3,4-di-C-carboxy-8,9-dideoxy-9-(1,2,3,4-tetrahydro-2-hydroxy-1,3-dimethyl-1-naphthalenyl)-,(7S)- (9CI)	Others	Other	1033.81863512839	1459.54958655547	1330.4892343626	200.396850689824	114.13168618012	328.608898334609	620.743498144758	607.852074752248	381.020242588442
neg_639	1,6,11(2H)-Naphthacenetrione,4-[(6-deoxy-2-O-methyl-a-L-mannopyranosyl)oxy]-3,4-dihydro-2,5,7-trihydroxy-3,9-dimethoxy-2-methyl-,(2S,3S,4R)-	Ketones, Aldehydes,esters	Polyketide	319.902094005864	190.629698759968	248.518387296833	717.787607761594	367.603452595315	835.039267214055	274.835440981278	278.973	362.93351918468
neg_672	D-gluco-Hept-1-enitol,2,6-anhydro-1-deoxy- (9CI)	Sugars	Monosaccharide	265.165647768709	215.810171233889	183.876610974337	240.178224684844	375.564174654363	255.525411384056	500.686796621258	396.614366133223	405.821666139246
neg_727	canaliculatin	Coumarins	Hydroxycoumarins	2809.9653644887	3102.45709227995	2633.02385687848	1530.08468441266	1713.78959395158	1970.0552063776	920.460761001498	640.893170296017	561.338031662032
neg_735	1,2,3-Benzotriazin-4(3H)-one,3-(mercaptomethyl)-	Ketones, Aldehydes,esters	Other	7728.97966073828	6833.90868984547	6584.78305055917	5010.29591437416	5685.6567880654	5071.79012736332	3794.85454394084	4334.59553440006	4402.90170241594
neg_751	5,7-dihydroxy-2'-methoxy-4',5'-methylenedioxyisoflavone	Flavonoids	Isoflavonoids	51529.4520385615	46257.7118928966	44734.8248308939	37019.8956948017	40087.2797290226	37161.3213424874	26794.5711794307	28453.6119641496	30933.2003622165
neg_795	Isoliquiritin apioside	Flavonoids	Chalcones	106.390994985412	57.901596704034	109.90028831495	493.14110016218	465.791123275219	607.694184422675	7.92790625233093	14.2499313438413	40.4154682567014
neg_815	6,7-dimethoxy-8-[(2S,3R,4S,5S,6R)-3,4,5-trihydroxy-6-(hydroxymethyl)oxan-2-yl]oxychromen-2-one	Coumarins	Other	9563.35836583314	9081.71689659558	9277.90846628931	10891.692396014	11933.8074102806	11125.4141000335	5332.02735878276	5214.56851723744	6042.88573134128
neg_829	methyl 4,4-bis(6-((E)-3,4-dihydroxystyryl)-4-hydroxy-2-oxo-2H-pyran-3-yl)butanoate	Polyphenols	Catechols	4385.69006808337	4083.48096832603	3837.48843828585	8040.63486843784	9542.95806062649	8670.72401095409	2229.72521396489	1756.69888198135	2946.17846212204
neg_842	1H-2-Benzopyran-1-one, 3-[(2-acetyl-3,5-dihydroxyphenyl)methyl]-3,4-dihydro-6,8-dihydroxy-, (3R)-	Ketones, Aldehydes,esters	Other	568.681266853649	487.930756255436	504.548615399136	884.019324740722	1116.99518499498	987.990263969129	430.230718401608	364.743554420942	434.115467913304
neg_848	1H-2-Benzopyran-1-one,3,4-dihydro-8-hydroxy-3-(3-hydroxy-4-methoxyphenyl)-, (3R)-	Polyphenols	Phenols	615.588063954486	718.388250696687	502.500669782441	331.982475372796	346.152913576573	292.336220596898	98.7905890031742	58.5306224534346	39.5120038130694
neg_850	Cyanidin 3-O-(6-O-p-coumaroyl)glucoside	Flavonoids	Other	15079.0006947748	19178.759806656	15155.7989298806	6693.43402380466	6363.59295088047	7428.77742095995	4005.59178412682	3659.7295881536	3091.68541369176
neg_855	4H-1-Benzopyran-4-one,2-(3,4-dihydroxyphenyl)-5-(b-D-glucopyranosyloxy)-6,7-dihydroxy-	Flavonoids	Other	556.768257759109	522.787938401968	564.896888311253	281.314343190933	285.900289924012	293.501792237985	185.486456572502	170.484859849527	207.493437977478
neg_861	2-(3,4-Dihydroxy-phenyl)-5,7-dihydroxy-6-methyl-chromen-4-on	Flavonoids	Other	10565.7608573666	9841.61836730455	9297.59125713391	7474.48268926973	7062.5796989784	7341.54377525062	4529.66821196815	4069.43894246669	5158.23459472335
neg_873	2-Fluoro-4-methylpyridine-5-carboxylic acid	Organic Acid	Carboxylic Acids	687.060526762381	662.371336764417	616.688084327991	319.350350521064	306.584664392933	335.387575299965	145.139523690646	160.244322916697	223.410051880962
neg_875	3-hydroxy-4-methoxy-2,3-dihydropyran-6-one	Others	Other	1417.12052008346	1352.46260299009	1251.13314519569	760.812868058548	666.866797092992	722.505694493515	379.557167469634	400.878026128169	566.810267986316
neg_898	(E)-3-[5-[[(2E,4E)-Hexa-2,4-dienoyl]oxymethyl]-3-(hydroxymethyl)-4-methoxy-6-oxopyran-2-yl]prop-2-enoic acid	Organic Acid	Other	172.93895434099	168.522545611841	111.694169077678	451.229080184241	476.296645088009	460.738347206649	268.409405788322	241.125147381595	353.093843634475
neg_919	(2S)-5,7,2',5'-tetrahydroxy-6-methoxyflavanone 2'-O-beta-D-(2-O-feruloyl)glucopyranoside	Flavonoids	Other	63.9427580788439	60.5660187941625	44.3260316060358	28.0922030326711	42.1294711879675	18.5465540435704	14.834678906728	29.3373396675525	14.0966399334439
neg_920	Naphtho[2,3-c]furan-1(3H)-one, 9-(1,3-benzodioxol-5-yl)-4-[(2-O-β-D-glucopyranosyl-β-D-xylopyranosyl)oxy]-6,7-dimethoxy-	Lignans	Other	130.902196626096	89.0029327960376	125.866160468653	131.210763743223	169.677154979881	128.04664108862	1215.10715790905	1166.05875950174	2241.80053452688
neg_921	Chaetocochin C	Others	Indole And Its Derivatives	3507.03866738288	3494.76745989281	2770.9339026715	1829.19981473697	1441.37732605554	1996.68153592858	579.648909502446	636.982849181626	917.693430201155
neg_934	1-Cyclohexene-1-carboxylicacid, 5-[6-O-acetyl-3-O-[2,6-dideoxy-4-C-(1-hydroxyethyl)-3-O-methyl-a-L-lyxo-hexopyranosyl]-4-O-[(2Z)-2-isothiocyanato-1-oxo-2-buten-1-yl]-b-D-allopyranosyl]-2-amino-5-hydroxy-3,6-dioxo-,(5S)-	Others	Pyran	4799.58184924405	4644.37468005143	3898.64633494595	10860.9323240663	8577.58248929359	9792.68343896521	1948.57338236967	2074.59512141552	3490.67053297508
neg_953	2-(3,5-dihydroxyphenyl)benzofuran-6-yl beta-D-glucopyranoside	Flavonoids	Flavonoids	1317.12935151704	1696.01455428352	1331.94993495192	911.169971830587	1151.72031792366	938.442955301871	182.089561048051	143.092800367412	135.020564053464
neg_991	2-methyl-5,7-dihydroxychromone 7-O-beta-D-glucopyranoside	--	--	255.919487302166	254.095199407201	132.218515157326	1479.20012049283	1667.67201352083	1352.29032686458	564.334869365968	541.375363959161	733.20250758822
neg_994	Asperuloside	Terpenoids	Iridoid	1109.65705832871	1052.86008172735	778.740247748503	6675.96781797599	5004.74593618449	5680.98309246237	236.527940038776	266.976556239795	608.843308903516
neg_998	5,4'-dihydroxy-7-methoxyflavone-6-C-(6'''-O-(E)-p-coumaroyl-beta-glucopyranosyl)(1'''->2'')-beta-glucopyranoside	Flavonoids	Glycosides	219.469436518963	142.030562616828	169.166598575103	565.758772900969	440.807209921149	563.469723150532	92.5293482808909	101.268396123844	71.8987166216212
pos_100	methoxyazoxymethanolacetate	Ketones, Aldehydes,esters	Carboxylic acid ester	429.409603397985	416.239048424202	423.53860143901	238.897560407922	132.25341451148	214.15882153573	76.9770399022823	37.6335655910897	29.3317211486167
pos_1055	5-Mop dihydrodiol	Alcohols	Glycols	127.198647980033	147.781896501209	136.895249484598	195.765761842598	191.234788361702	206.539115637747	5.8378657002478	32.4490292381412	25.8923054500479
pos_1095	3,4-Piperidinediol, 2-methyl-, (2R,3R,4R)-	--	--	71.3529776631729	65.0754652005144	51.4975832485059	156.447498963628	104.793450800261	121.401510139133	28.8399398239588	11.2438056602332	13.049322270402
pos_1147	oxosorbicillinol	Ketones, Aldehydes,esters	Other	4905.96733757165	4554.12206884854	3765.32417950127	3459.23823974657	3196.74031343417	2676.22945784017	1163.77290671387	662.562406878351	2220.59652395329
pos_1223	[4,6':4',6''-Ter-2H-1-benzopyran]-3,3',3'',5,5',5'',7,7',7''-nonol, 2,2',2''-tris(3,4-dihydroxyphenyl)-3,3',3'',4,4',4''-hexahydro-, (2R,2'R,2''R,3R,3'R,3''R,4S,4'S)-	Flavonoids	Biflavonoids	444956.176706768	629229.212131685	467756.037794434	292966.784555478	198295.410559329	293363.156780494	69029.4216824225	55960.4829010161	42420.7299502213
pos_1257	3,5,7-Trihydroxychromone	Ketones, Aldehydes,esters	Chromones	1161.67781483785	1043.25177905539	893.021386397201	4274.33672267502	2596.17665056943	2913.56126922969	796.728405942484	535.722243064836	470.390954036569
pos_1277	Clitocine	Sugars	Other	126.802057714015	182.502986659283	175.522229700393	247.223599962101	367.303630146006	220.864719556304	2685.84231433226	2910.53540861155	1705.95084739887
pos_1349	Gamma-glutamylcysteine	Amino acids	Other	1864.06039104324	2002.72925121844	2120.08105113957	420.226763194176	217.863752289124	190.254624421924	183.991889255369	367.190684489561	394.595990839832
pos_137	Ser Pro Thr	--	--	12683.1370968168	11118.8566499219	11472.5059325154	6807.84275751058	7868.6400418853	6583.68234199043	4703.53974403263	3227.74139217672	3380.40148537843
pos_1390	5,7,2',4'-Tetrahydroxy-6,5'-dimethoxyflavone	--	--	1083.49688827223	1122.38984672435	1139.31509238202	991.75513387202	1311.79979921965	1024.85568503932	2456.80365898842	2700.9529358269	2728.89418419757
pos_1463	b-D-Allofuranuronic acid,5-[[(2S,3S,4S)-2-amino-4-hydroxy-4-(5-hydroxy-2-pyridinyl)-3-methyl-1-oxobutyl]amino]-1,5-dideoxy-1-(3,4-dihydro-2,4-dioxo-1(2H)-pyrimidinyl)-	Organic Acid	Carboxylic Acids	4582.79885523384	6160.09961792747	4479.56489749189	2674.70625401326	2537.74753013071	3331.04028249002	203.980523265627	150.710706806652	573.898733163793
pos_1482	3-hydroxy-4-O-beta-D-(6-O-caffeoylglucopyranosyl)benzyl vanilloate	Polyphenols	Tannin	14475.1930761212	13512.3690956698	11416.7275923474	24373.6796146814	23483.9660822904	22650.565032698	9177.06676146747	7399.80061115437	7653.9478042947
pos_1508	3-O-(beta-D-glucopyranosyluronic acid)-alpha-D-galactopyranuronic acid beta-L-rhamnopyranose 1,2':2,1'-dianhydride	Sugars	Oligosaccharides	42885.066340289	46105.1524854849	40852.900117475	37405.3782338887	33326.7553066423	37071.8288630895	25563.0922412778	22303.7338585613	21116.1671041252
pos_1516	Rhodomycin D	Ketones, Aldehydes,esters	Cyclic Ketone	497251.961208845	585314.149499192	439804.70738114	142813.619287088	99817.7764634674	151439.390143203	70502.1451095547	57030.0470683321	45700.3286218705
pos_1524	Urolithin D	Coumarins	Hydroxycoumarins	3231.27744712987	3186.86900892898	2290.86731443899	1184.26213620983	986.647999771094	1069.62027066059	748.835093057402	582.889697662285	612.971360211346
pos_1532	2-(3,4-dihydroxyphenyl)-3,5,7-trihydroxy-4-oxo-4H-chromen-8-yl 6-deoxy-alpha-L-mannopyranoside	Flavonoids	Glycosides	244469.925408152	226174.202123294	186259.89369434	70864.5	62502.667116235	63406.8224593628	57185.6439202826	48571.6499538593	48134.0804346003
pos_1559	6-Hydroxyluteolin 6-xyloside	--	--	73677.4472568546	67052.6414899125	59684.5036056692	145131.027439373	117362.720571395	127961.032677435	53522.5566897631	45960.8481680147	52953.0317034889
pos_1605	(2S)-eriodictyol 7-O-(6-O-trans-cinnamoyl)-beta-D-glucopyranoside	Flavonoids	Glycosides	118491.189413947	146797.09908291	103593.893452075	66803.6590279881	79227.6291999989	63704.1404269102	25269.1133695782	19950.7554017253	34951.0990924002
pos_1638	9,10-Anthracenedione,2-(b-D-glucopyranosyloxy)-1-hydroxy-	Ketones, Aldehydes,esters	Other	5077.94980078821	5820.14915886959	5191.68581278059	4968.70044902922	6556.21416984958	4913.39711823219	2347.31431189868	2452.21474278822	2396.07489410091
pos_1665	5-Methylthio-D-ribose	Others	Other	872.227650204041	854.597804771016	628.531	1416.13710247296	1550.99417781112	1382.27894419682	187.003476786149	119.910075956836	293.123886588966
pos_1683	1-Benzopyrylium,3-[[6-O-(6-deoxy-a-L-mannopyranosyl)-b-D-glucopyranosyl]oxy]-5-hydroxy-7-[[6-O-[4-[[6-O-(4-hydroxybenzoyl)-b-D-glucopyranosyl]oxy]benzoyl]-b-D-glucopyranosyl]oxy]-2-(3,4,5-trihydroxyphenyl)-(9CI)	Flavonoids	Other	6.8117489229397	1.88688390959429	2.49336841542989	1.54762720379809	9.80709380611489	8.51488810101324	2.98794371126333	6.97458641341777e-09	6.97458641341777e-09
pos_1715	(3S,10R,13S)-3-[[4-(2-hydroxyethoxy)phenyl]methyl]-13-[(2S)-2-hydroxypentyl]-4,10-dimethyl-1-oxa-4-azacyclotridecane-2,5-dione	Ketones, Aldehydes,esters	Polyketide	463.076611292512	336.604026582705	416.523444627484	860.66373326661	1001.15617064484	1028.24731409073	96.1205672253477	237.678529493295	77.5859924696567
pos_1979	1H-Pyrazolo[3,4-d]pyrimidine,4-(methylthio)-1-b-D-ribofuranosyl-	Nucleotides	Pyrimidine Nucleotide	6.97458641341777e-09	5.26495184195833	6.97458641341777e-09	7.51340434400958	37.0980987418722	14.5265022016203	11.5978138044693	6.97458641341777e-09	3358.1573150466
pos_200	2-(Hydroxymethyl)-4-oxobutanoate	Organic Acid	Carboxylic Acids	56.442339467531	112.18310991689	10.7399487795045	662.457541567906	485.007015577881	581.526482523722	6.97458641341777e-09	6.97458641341777e-09	6.97458641341777e-09
pos_2061	4-hydroxy-6-(1-propenyl)-pyran-2-one	Ketones, Aldehydes,esters	Pyrone	2197.39438938963	2507.16886094002	2013.71422688976	1382.47096282953	915.085983901528	1134.68566945914	376.893893149091	341.943149202817	275.644421844346
pos_2063	UMBELLIFERONE	--	--	38242.0870427953	40544.1252239325	34565.5694558224	26105.168127797	20291.6128764699	22385.3152048356	12928.7529376349	11913.6500641613	11163.1277353402
pos_207	5'-Deoxythymidine	Others	Other	226.206511178567	199.769251823137	253.166255081012	128.276652691807	117.178875626272	124.659711767808	63.8656933668138	51.4213452671874	47.7948705981919
pos_2098	1,5-Cyclohexadiene-1-carboxylicacid	Organic Acid	Carboxylic Acids	804.819537590527	958.605491084321	821.406098584775	591.674815662672	434.523038473112	499.443045900606	294.684106076577	293.505771376589	176.271489479943
pos_2124	3-(2-furyl)-1-methylpropylamine	Others	Other	989.321372211941	1148.83806067754	942.685957315207	740.697160951134	1070.30802656914	813.959685747203	10.201158204315	0.743531956834964	12.2945881677744
pos_2303	7-DESHYDROXYPYROGALLIN-4-CARBOXYLIC ACID	--	--	1408.53883811506	1135.62837113811	876.966016583277	8236.17596393469	5203.42720892151	6753.13744914919	579.31177512812	376.289096800487	500.883876117457
pos_2334	splenocin J	Organic Acid	Benzoic Acids	11477.1523341448	12711.3665113614	9557.34346293343	7683.3340179671	5904.39928533213	7635.80032571061	1900.1624391547	1734.00199511823	3442.05359624841
pos_2565	1H,11H-Oxireno[4',5']furo[3',2':4,5]furo[2,3-h]pyrano[3,4-c][1]benzopyran-1,11-dione,3,4,7a,8a,9a,9b-hexahydro-5-methoxy-, [7aS-(7aa,8ab,9ab,9ba)]- (9CI)	Coumarins	Furanocoumarins	1013.93688959028	677.720434610168	704.033582903816	1550.38891191478	1164.41310333413	1422.84706256099	230.533271742258	157.835166774044	158.281554355545
pos_2577	Aurantricholide B	Coumarins	Furanocoumarins	23.4141953585946	14.6371981289516	43.5987089626515	6.97458641341777e-09	6.97458641341777e-09	6.97458641341777e-09	65.9487291057097	46.2155691244113	9.82203296112131
pos_2583	6-O-alpha-L-rhamnopyranosyl daphnogirin	Flavonoids	Isoflavonoids	103.584059280586	170.964493510766	104.090050964958	413.138905276222	333.208032960513	393.541519166619	15.0753836636462	38.4346765249449	52.4329124566169
pos_2584	10-O-Coumaroyl-10-O-deacetylasperuloside	Terpenoids	Iridoid	1014.66104511906	1030.72607593742	820.833038888941	1337.57462616464	1276.98040941675	1092.91000139478	783.683484996206	584.507872138912	586.264966626118
pos_2587	Imidazo[4,5-d][1,3]diazepin-8-ol,3-(2-chloro-2-deoxy-b-D-ribofuranosyl)-3,4,7,8-tetrahydro-, (8R)-	Others	Other	4015.60691043707	3276.05322520252	3214.27953822783	5308.83695846717	5200.20082073021	4181.80053747004	1321.91816463279	1091.7215093206	2139.63980351714
pos_3001	Thonningine A	Coumarins	Psoralen	21881.1975743558	23815.0780780965	18444.5424971219	15450.3110008898	12720.2618004114	14509.4451681011	3797.32504593554	3642.27408169361	5316.28741766015
pos_3013	2(3H)-Furanone, dihydro-4-hydroxy-3-methylene-, (4R)-	Ketones, Aldehydes,esters	Other	1416.60707014125	1643.13762995232	1338.12395730674	1856.30988348248	2024.2314998734	1741.65498216072	688.984262524815	694.076328759701	386.194362167599
pos_3022	osthenol 7-O-gamma-gentibioside	Polyphenols	Other	17984.9665848538	19511.5433370095	14685.2764246751	34967.4626328578	32663.6637610495	33063.5057720784	7011.03677895094	5331.37341859643	6003.54560212529
pos_3143	1,4-Butanediol, 2-(1,3-benzodioxol-5-ylmethyl)-3-[(4-hydroxy-3-methoxyphenyl)methyl]-, 1,4-diacetate, (2R,3R)-	Lignans	Other	9015.22079710272	8378.49692575449	7707.58825343478	6306.44890267565	5731.9445626773	6103.83522085895	4379.18511686103	3925.90777163995	4710.40605198337
pos_3146	Isorhamnetin 3-O-beta-D-2'',3'',4''-triacetylglucopyranoside	--	--	7060.27516564096	7092.51791901532	6287.45808822133	8350.30275603063	7755.94790333241	8724.97870038549	3564.27769937773	3687.86439346653	3779.78977951466
pos_3155	6''-O-Acetyldaidzin	Flavonoids	Isoflavonoids	33023.8463720283	33816.8851712404	29093.8084549238	23232.8029379337	20557.5676882778	24735.8160765822	5898.53735737267	5348.21397745578	8418.5411968772
pos_3306	NH-DVal(NMe)-Val-OMe	--	--	2310.57924779861	2852.30204501131	2280.79816574604	1501.97522640703	1745.64344828044	1181.93898345825	874.189663165839	992.941320156485	414.599007570114
pos_3384	(2S,3R,4S)-3,4-dihydroxy-2-methyl-7-[(E)-prop-1-enyl]-3,4-dihydro-2H-pyrano[4,3-b]pyran-5-one	Ketones, Aldehydes,esters	Other	26.3719814601252	35.1154595297921	31.4900388030384	118.167405111875	93.6716894599879	232.561728268158	19.7222831271317	11.837	67.7350230914539
pos_3560	(1R,6R)-6-Hydroxy-2-succinylcyclohexa-2,4-diene-1-carboxylate	Organic Acid	Carboxylic Acids	667.948772127811	647.590598551889	538.612565028639	454.511679052641	664.408509390437	394.048132170381	259.043201606793	196.810805274078	220.203710977475
pos_3992	Medicarpin 3-O-beta-d-glucoside-malonate	Flavonoids	Isoflavonoids	198.630207070679	196.111926919587	412.949560955334	6.97458641341777e-09	6.97458641341777e-09	6.97458641341777e-09	9.4234193642848	11.7858486576979	21.7019351104653
pos_3995	Isopsoralenoside	Polyphenols	Glycosides	673.623323950269	814.735629256433	566.337110822626	314.067568665812	248.106025905934	442.03811542141	6.97458641341777e-09	6.97458641341777e-09	144.858458740088
pos_4017	Apigenin 7-glycosides; 7-O-(6-O-Butyl-β-D-glucuronopyranoside)	Flavonoids	Glycosides	5062.76751111595	4943.82493933699	3843.13202784446	1536.17341957695	2111.62150845132	1951.25543425769	171.363448429317	130.261130782962	578.885387239479
pos_4033	H-GLU-SER-OH	Amino acids	Other	517.477838371393	371.988106523449	425.489892726108	274.195317094108	8.40379920398437	216.137489693439	38.7069001493892	26.6764636938842	95.3582553943308
pos_4111	Benzamide,3-(formylamino)-2-hydroxy-N-[(2R,3S,6S,7R,8R)-7-hydroxy-2,6-dimethyl-8-(3-methylbutyl)-4,9-dioxo-1,5-dioxonan-3-yl]-(9CI)	Others	Other	4618.02554267722	3815.03	4098.76740775087	2931.00853789394	2475.22340493873	3450.37251871445	2006.95185865527	1409.19191730947	2106.59295394786
pos_4232	3A-Deolivosylpremithramycin B	Ketones, Aldehydes,esters	Polyketide	74497.6283176981	76402.7671610371	75679.0298739555	106390.426728408	102669.56872165	115143.731969102	86245.8558546613	89388.3681404233	98255.6881311488
pos_4234	Secodemethylclausenamide	--	--	29469.6390294259	31932.1674170424	33362.9527672572	13269.2026424234	10959.0508619915	14393.9578772427	17765.6496321712	17286.1062839228	17777.7149540059
pos_4278	L-Arginine, L-γ-glutamyl-	Amino acids	Dipeptide	4618.18507126242	3889.26649525764	4018.98372582752	6164.6037156085	6943.66736989348	6349.05733852613	3655.42189827718	2978.40029971036	2719.70644652661
pos_4474	Parishin C	Polyphenols	Glycosides	16893.1320587733	15618.7607020764	13995.1340015051	20805.2143942078	21144.9247203878	18595.3071284969	7744.85605624522	6524.85289299811	7583.95870957018
pos_4517	tinosinenside	Lipid	Isoprene lipid	30963.5917215357	25862.0294701535	24933.8210303101	22241.4297559351	16462.2931996347	18539.5781369893	12462.4366073882	10965.6873098455	10786.6043663486
pos_4653	3beta-benzoyloxyvouacapen-5alpha-ol	Alcohols	Other	36190.2519588493	48917.7882394196	51494.402765577	11965.0435957698	16769.1098328833	12602.0175911203	8402.39502060114	7004.94779759287	6367.29845382894
pos_4674	Euphoscopin A	Terpenoids	Diterpene	1936.91994593567	2203.09	4686.17720051235	12436.6985449234	15852.4486687907	15616.8508409769	9271.8197818286	9014.65	11502.9076238956
pos_4691	(2R)-2,5-dimethyldodecanoic acid	Lipid	Fatty Acids	47609.6677644303	66067.8505351692	63810.1525315807	101393.091545427	95081.9550321028	112634.828824915	145077.250372572	146481.972487217	126258.555618943
pos_4694	Nonioside D	Sugars	Glycosides	3117.02283594174	3332.17165213746	3120.15260777662	4468.15606965618	5139.04041337821	5937.83358695108	1340.43011250876	1311.25259578616	1711.28085691596
pos_4706	Urdamycin G	Quinones	Anthraquinones	92221.8116248146	78312.4056530532	70910.9622946444	176912.686008211	172042.913234808	182277.084989157	42149.0079502226	42860.4035275071	50521.3828920824
pos_4713	(4S,7R,8S,9S,13Z,16S)-16-[(E)-1-[2-(Aminomethyl)-1,3-thiazol-4-yl]prop-1-en-2-yl]-4,8-dihydroxy-5,5,7,9,13-pentamethyl-1-oxacyclohexadec-13-ene-2,6-dione	Ketones, Aldehydes,esters	Other	60214.0790845246	62419.8559260694	56448.0787217379	137658.698291952	136051.535212906	153942.372383729	31964.1609048983	33321.0893433598	34492.464789513
pos_4749	16-Hydroxyhexadecanoic acid	--	--	28053.0430281978	39529.9957768163	46133.7232130367	63598.3814520328	58023.0539923426	74143.0038556952	102593.48018817	107010.22091838	82599.1116246125
pos_4754	6a,7-Dihydroxymedicarpin	--	--	160533.934341743	200894.24195672	164991.978363045	141320.048612674	102396.080096885	124179.564866409	54736.8600187207	38189.2798436828	47691.8590670896
pos_4758	15,17-epoxy-16-hydroxy macrolactin A	Ketones, Aldehydes,esters	Polyketide	21805.0376702374	25029.5073440656	25706.4215384169	16305.0388255455	16940	17470.3654324019	15010.8296424723	15006.6105478237	13492.8362111217
pos_4828	valtrate hydrine B3	Organic Acid	Carboxylic Acids	34047.7960928663	32163.559460206	31173.5219770428	54833.4900713095	51046.0025003672	51536.7994571831	18354.4287717393	17285.372550015	23998.0185493721
pos_4935	N-butyryl-L-Homoserine lactone-d5	--	--	9529.14876292496	7184.57172732024	8244.0801710349	6612.28256202061	6044.88445740534	4454.76651503785	28612.4373101131	26993.6888430505	19696.335069483
pos_5020	Erigeside I	Phenylpropanoids	Other	2709.85038439002	3252.23438801067	3238.25670726745	8999.13898385037	6619.35301054314	7408.95375112727	1411.81148981843	1586.32461508334	1548.12608738968
pos_5132	(S,E)-Lyratol propanoate	--	--	481.131598864426	860.777810299081	553.208194341118	0.562033951830405	170.925943578603	189.857261593125	2627.71170478551	3123.08049045046	1770.49005205399
pos_5218	4-Pentenal	--	--	155.906650194521	185.942027600316	235.118357451115	6.97458641341777e-09	65.0523310024391	113.773401841533	1978.12478008262	1886.6727214047	1166.19985364868
pos_5331	10-methyltetradecanoic acid	Lipid	Fatty Acids	807.772836387891	1469.93412577598	1456.41410545586	2548.95731549271	1909.69376027791	2584.15504339761	3810.72124696041	3893.28357730719	3876.66437060307
pos_550	1-(5-Phospho-D-ribosyl)-5-amino-4-imidazolecarboxylate	Organic Acid	Carboxylic Acids	198853.494318368	179824.878120425	117937.320180996	302711.058846762	334994.606055064	295490.748057078	59603.8427009352	65817.0882407886	46112.676176142
pos_5533	16beta-O-acetyl-scillarenin-3-O-beta-D-glucoside	Lipid	Steroid	23.6088922753435	43.6749823894251	23.2794575090967	24.0036323555137	27.6766283720182	43.1135622372764	34.4780503384581	39.4952156189055	26.4183915296064
pos_5634	5,12-Naphthacenedione,8-ethyl-7,8,9,10-tetrahydro-1,4,6,8,11-pentahydroxy-7-[[2,3,6-trideoxy-4-O-[2,6-dideoxy-4-O-[(2S,5S,6S)-tetrahydro-5-hydroxy-6-methyl-2H-pyran-2-yl]-a-L-lyxo-hexopyranosyl]-3-(dimethylamino)-a-L-lyxo-hexopyranosyl]oxy]- (9CI)	Ketones, Aldehydes,esters	Other	110.981147647409	58.0327518812293	77.0508162066185	214.751222972443	474.946313619174	246.136220737587	2489.19750997168	2741.26182549535	1347.5598271557
pos_5663	Cis-Zeatin-7-N-glucoside	Alkaloids	Other	134.975272755131	69.9462726273697	121.121713958887	556.906768162366	778.004887302745	650.844639594499	797.945137784485	886.748618120663	687.957487625357
pos_5679	C16 Sphinganine	Alcohols	Amino Alcohols	363621.369140829	424975.456310934	584045.890029097	728235.249093257	756524.524273025	762214.722783996	1209329.11234807	1216590.88007213	1135244.75991369
pos_5878	5-ethylidene-2-hydroxy-2-hydroxymethyl-3-methylhexane-dioic acid	Organic Acid	Hydroxy Acids	434.77919426866	587.232341475887	474.93504521945	189.350299161728	275.632251093446	201.441065669201	137.275010144215	89.7463850359176	102.342894890517
pos_5882	Nordihydrocapsiate	Others	Other	379.160169482553	334.775252610512	359.255700369524	658.738548472332	397.164993672256	342.435111999206	156.346221790995	140.933630959541	175.412255026307
pos_6001	Ophiopogonone A	--	--	904.04029875466	1037.1737525927	858.558996897392	3433.98170877178	3752.25329664187	4036.85265212314	134.162338568603	48.6807309429129	115.59103891889
pos_6005	(2E)-2-methyl-6-[(3aS,7S,9aR)-3,3a,5,6,7,8,9,9a-octahydro-7-hydroxy-3a-methyl-8-oxocyclopenta[b]chromen-1-yl]hept-2-en-1-yl acetate	Terpenoids	Sesquiterpenoid	7519.21604992208	5476.71065453071	6142.72604761562	15396.5459835151	18485.4249572923	18594.8502732693	2834.08840922966	2296.30471789254	2491.21029145379
pos_6006	2,3:6,7-dianhydro-1,4,5-trideoxy-1-[7-hydroxy-6-(2-methylbut-3-en-2-yl)-2-oxo-2H-chromen-3-yl]-3,7,7-trimethyl-D-erythro-heptitol	Coumarins	Hydroxycoumarins	43255.612450685	51533.8611219311	53778.7721615758	88271.9965365511	106382.299496039	112519.267850408	24645.2162818599	21862.6900470832	29239.143120189
pos_6057	1-Linoleoylglycerophosphocholine	--	--	606027.344432315	521410.25402469	631813.882996369	514189.759499662	428670.50162931	417049.468811573	1290574.16998554	1211861.32832827	1049346.83513353
pos_6296	Erigeroside	Quinones	Other	18171.2639367461	19714.8467838374	22181.7301951365	24114.1821863209	26847.9261660203	29317.3686433391	15283.6233678326	12187.4216208297	13324.1886750876
pos_6327	PC(16:0/0:0)[U] / PC(16:0/0:0)[rac]	--	--	10.1628004829229	32.589438070083	14.9575393809338	34.2215407583852	38.5413421196213	29.1082367027643	36.2816424810131	34.7568565518604	13.967273768828
pos_6389	Pro Ser Val Val	--	--	10189.1230464873	9140.03384434107	11414.0937913387	42882.1887945089	44322.5876492586	40693.2081642658	5428.68203397339	4885.76883634218	4873.99883147962
pos_6390	Euphorbia Factor L1	Organic Acid	Carboxylic Acids	67860.7980792356	64526.4055497323	83754.4904046637	203941.786863223	199920.788135372	204937.752645631	40904.8859521726	35783.5789380061	48456.2054330347
pos_6391	1-{[(2S,8S,11S,14S,19S)-19-amino-11-(2-amino-2-oxoethyl)-8-(3-amino-3-oxopropyl)-5-[(2S)-butan-2-yl]-2-(4-hydroxybenzyl)-3,6,9,12,20-pentaoxo-1,4,7,10,13-pentaazacycloicosan-14-yl]carbonyl}-L-prolyl-L-leucylglycinamide	Amino acids	Peptide	4122.23688760766	4266.76053459285	4138.76939298119	11684.4104895748	9811.86431190582	10617.2099257619	2258.18619311553	1186.26155988693	1288.98220968746
pos_6393	a-D-Arabinofuranose,2-deoxy-2-fluoro-	Sugars	Monosaccharide	90.4554012255622	138.75678067966	135.950656694184	1078.98710053756	964.934697737344	925.407587140356	6.97458641341777e-09	6.46108075993112	14.6307868435505
pos_6495	PC(18:1(9E)/0:0)[U]	--	--	133681.417789538	101567.325229552	137645.301448118	87377.2293707789	55874.6312116666	90593.7666876467	232386.044009811	250986.804750752	258919.675462487
pos_662	L-Asparagine, L-histidyl-	Amino acids	Peptide	122.557309868651	121.91687191629	102.639944119149	97.935612923088	151.250761691483	108.924165700319	14.161862601769	20.6703614858319	23.1360529060757
pos_6691	7-Hydroxy-6-(methoxyacetyl)-2,2-dimethyl-2H-1-benzopyran	--	--	370.403865830225	276.008639367744	382.732615886714	466.540273398697	546.118966868192	568.322815299235	137.501544142218	97.9970533619493	239.535207884318
pos_6703	sec-hydroxyaeginetic acid	Lipid	Isoprene lipid	246.256679075836	234.494802483665	301.392023177958	432.088077171718	501.653423210904	652.614131057167	1471.41705408003	1161.23172405813	1867.76311058259
pos_6781	Mombasone	Organic Acid	Carboxylic Acids	5312.46037232617	4290.86177554722	2584.70966617781	10575.8768077307	7259.5433561547	9874.92980474972	49.017698964302	33.9601083555021	48.7471586956266
pos_906	Benzeneacetamide,4-hydroxy-a-[(4-hydroxy-3-methoxyphenyl)methylene]-N-[2-(4-hydroxyphenyl)ethyl]-3,5-dimethoxy-,(aE)-	Ketones, Aldehydes,esters	Polyketide	226.201422227328	304.876114784343	182.779923879658	159.866103557673	208.431743146445	150.068275308239	279.527032871739	344.491080068009	165.963269507322

## Sheet: Table S2
Table S2 Differential metabolites in the network diagram
#ID	name	Class I	Class II	GHT-1	GHT-2	GHT-3	YHT-1	YHT-2	YHT-3	BHT-1	BHT-2	BHT-3
neg_4728	β-L-Fucose 1-phosphate	--	--	6.97e-09	52.2188	34.5749	128.926	160.746	91.1158	104.978	130.29	135.24
neg_720	L-Fucono-1,5-lactone	--	--	22.7436	7.11369	14.2979	684.832	570.194	560.776	364.011	273.531	2738.03
neg_288	Oxaloacetate	--	--	329.879	295.646	316.874	292.553	249.925	275.074	578.652	492.433	467.125
neg_212	Malic acid	Organic Acid	Carboxylic Acids	4244.15	4005.99	3905.72	5276.45	6726.11	5554.43	7344.21	7847.54	5199.67
neg_3780	L-Malic acid	--	--	1277.36	1250.4	1033.83	4504.82	3654.68	5054.82	1994.41	1677.01	2813.71
neg_564	Cysteinyldopa	Others	Other	14168.6	16062.6	17120.2	12708.6	12972.1	11487.8	20592.4	20812.6	18784.4
pos_2039	Phenol	Polyphenols	Phenolic Acids	1520.28	1855.55	1338.56	1398.31	1264.25	1157.12	1007.51	920.14	764.034
neg_1646	3-(4-HYDROXYPHENYL)PYRUVATE	Organic Acid	Carboxylic Acids	670.145	441.72	399.486	3925.63	3953.07	4328.99	170.846	129.698	183.332
neg_3779	Maleic acid	Organic Acid	Carboxylic Acids	70.2537	49.0772	36.062	312.77	208.42	362.619	103.964	61.2436	156.659
neg_2787	Hordenine	Alkaloids	Tyrosine Alkaloids	1494	993.219	1519.98	256.013	189.319	77.8924	461.249	625.249	909.495
pos_1496	3-(3,4-Dihydroxyphenyl)pyruvate	Organic Acid	Carboxylic Acids	9989.75	9496.61	8297.06	9268.41	8263.95	8780.65	3477.62	2988.74	3229.65
neg_764	Gentisic acid	--	--	196.244	223.301	195.678	178.454	397.063	190.147	493.537	456.615	414.803
pos_2523	Vanillylmandelic acid	Organic Acid	Carboxylic Acids	4690.87	5857.46	4655.01	3280.81	2002.79	2165.62	14269.4	12166.5	6081.65
neg_636	L-Phenylalanine	Amino acids	Other	1087.93	892.944	1287.89	537.305	458.27	477.763	2078.91	1784.02	2120.83
neg_1563	Caffeic Acid	Organic Acid	Carboxylic Acids	160.8	169.698	130.891	104.271	125.995	86.8982	17.7643	26.8474	23.6372
neg_1129	Chlorogenic Acid	Organic Acid	Carboxylic Acids	99259.7	97455.3	98969.6	73497.3	69935.4	79371.3	46356.8	37549.3	48404
pos_2042	Chavicol	Others	Other	248.118	100.595	119.149	324.725	208.08	156.608	657.455	669.065	401.206
neg_1972	p-Coumaraldehyde	--	--	54.5658	51.4895	41.8974	29.5867	23.6885	35.9046	37.7134	28.5621	30.1368
neg_2755	Sinapyl alcohol	Phenylpropanoids	Cinnamic Acids And Derivatives	408.374	298.479	372.484	249.171	157.15	266.34	400.096	280.358	362.198
pos_1320	Homocystine	--	--	12838.6	12402.7	10762.2	12114	9328.71	10960.6	6309.8	5467.36	5899.9
neg_1005	S-ADENOSYLHOMOCYSTEINE	--	--	519.839	426.515	661.807	848.933	861.543	692.256	245.004	276.596	271.249
pos_1665	5-Methylthio-D-ribose	Others	Other	872.228	854.598	628.531	1416.14	1550.99	1382.28	187.003	119.91	293.124
neg_35	3-Sulfopyruvate	Organic Acid	Carboxylic Acids	634.507	456.283	898.186	6.97e-09	6.97e-09	6.97e-09	288.546	132.795	110.981
neg_1625	Dopaxanthin quinone	Amino acids	Alpha Amino Acids	226.703	211.813	161.781	175.243	186.595	208.128	4.49218	6.97e-09	6.97e-09
neg_1573	Amaranthin	Others	Other	86.9875	49.2212	67.6905	373.877	353.484	358.376	11.1352	32.683	11.2747
neg_1229	cyclo-Dopa-glucuronylglucoside	Sugars	Glucosides	531.806	393.393	333.378	173.563	123.289	97.0438	195.472	145.503	148.528
neg_850	Cyanidin 3-O-(6-O-p-coumaroyl)glucoside	Flavonoids	Other	15079	19178.8	15155.8	6693.43	6363.59	7428.78	4005.59	3659.73	3091.69
neg_3658	Pelargonidin chloride	Flavonoids	Hydroxyflavone	204.361	168.726	182.708	65.1756	134.266	233.774	6.97e-09	6.97e-09	6.97e-09
pos_2310	Pelargonidin 3-O-3'',6''-O-dimalonylglucoside	Flavonoids	Anthocyanins	8755.92	7939.81	7781.89	8579.44	8657.64	6270.88	54673.5	58543.2	38601.3
pos_2749	Salvianin	Others	Other	12475.5	9589.99	14677.1	12751	7922.67	10192	41759.4	39465.1	23937.9
neg_1048	Pelargonidin 3-O-beta-D-glucoside 5-O-(6-coumaroyl-beta-D-glucoside)	Flavonoids	Anthocyanins	6.97e-09	6.97e-09	6.97e-09	6.97e-09	1695.62	6.97e-09	19352.6	18237.9	20150.1
pos_1512	Pelargonidin 3-glucoside 5-caffeoylglucoside	Flavonoids	Anthocyanins	29972.1	23025.8	24472.7	33998.2	16974.2	44249.5	6699.76	5357.24	8205.26
pos_1957	Cyanin	Flavonoids	Other	79982.5	71162.4	66127	89181.1	108336	77878.5	160298	165940	131855
neg_1442	Gentiodelphin	Others	Glycosides	210.878	262.816	182.583	171.117	255.732	162.784	44.2124	88.6566	54.5331
pos_3162	Hexahomomethionine	Amino acids	Other	1659.36	1481.6	1475.99	415.126	340.534	462.025	5628.59	4513.62	3928.45
neg_636	L-Phenylalanine	Amino acids	Other	1087.93	892.944	1287.89	537.305	458.27	477.763	2078.91	1784.02	2120.83
pos_1737	2-(3'-Methylthio)propylmalic acid	Organic Acid	Carboxylic Acids	830.815	818.944	649.426	900.495	776.026	810.768	503.611	509.239	505.189
pos_758	L-Valine	Amino acids	Other	11735.3	14464.9	9497.41	9604.35	6375.34	6472.21	24348.1	21068.1	19369.5
neg_723	S-(Phenylacetothiohydroximoyl)-L-cysteine	Amino acids	Alpha Amino Acids	711.68	846.519	862.326	683.649	850.554	677.45	494.327	441.039	347.945
neg_778	8-Methylthiooctyl glucosinolate	Others	Glucosinolate	51.8285	62.4878	27.7731	67.1636	66.2769	162.002	6.97e-09	6.97e-09	6.97e-09
neg_2486	p-Hydroxybenzyldesulphoglucosinolate	Others	Other	315.903	575.004	420.727	299.659	138.609	410.308	6.97e-09	6.97e-09	6.97e-09
neg_607	3-Oxohexanoyl-CoA	Lipid	Fatty Acyls	146.554	76.4468	375.389	114.517	176.036	115.986	2558.76	2507.45	1677.72
pos_3841	Lauroyl-CoA	Nucleotides	Glycosides	4065.86	5543.07	4241.16	4991.18	3570.68	4858.24	8454.69	7017.8	7811.76
neg_858	2-Methyl-1-hydroxypropyl-ThPP	Others	Other	416.319	618.079	567.095	258.809	263.986	355.713	693.249	497.431	805.767
pos_2592	2-Methylprop-2-enoyl-CoA	Nucleotides	Glycosides	1444.29	1382.89	1359.59	1596.92	1606.65	1061.98	8813.78	8836.19	4672.56
neg_1646	3-(4-HYDROXYPHENYL)PYRUVATE	Organic Acid	Carboxylic Acids	670.145	441.72	399.486	3925.63	3953.07	4328.99	170.846	129.698	183.332
neg_636	L-Phenylalanine	Amino acids	Other	1087.93	892.944	1287.89	537.305	458.27	477.763	2078.91	1784.02	2120.83
neg_370	3,4-Dihydroxybenzoic acid	--	--	185.026	242.68	190.817	136.931	150.959	212.565	59.1739	88.5322	33.3166
neg_779	Chorismic acid	--	--	402.837	220.985	223.69	329.09	332.929	407.961	158.341	54.2329	7.66303
neg_288	Oxaloacetate	--	--	329.879	295.646	316.874	292.553	249.925	275.074	578.652	492.433	467.125
neg_4553	Bilirubin	Organic Acid	Carboxylic Acids	23927.6	45860	56977.8	13369.8	21964.1	22431.2	57347.5	67333.2	52128
neg_3935	(3Z)-Phycoerythrobilin	Others	Other	968.473	1057.94	1776.27	1240	1309.98	1694.84	435.928	217.835	473.963
neg_3916	Cob(I)yrinate a,c diamide	Others	Other	2852.55	1658.18	1609.56	4975.87	5376.22	4828.37	1582.76	1991.26	1812.1
pos_1124	D-1-Aminopropan-2-ol O-phosphate	Others	Other	1001.37	1465.34	746.844	733.468	1024.52	1291.1	6.97e-09	12.7707	30.331

## Sheet: Table S3
Table S3 Differentially metabolized compounds in the pathway diagram
#ID	name	Class I	Class II	GHT-1	GHT-2	GHT-3	YHT-1	YHT-2	YHT-3	BHT-1	BHT-2	BHT-3
neg_779	Chorismic acid	--	--	402.837	220.985	223.69	329.09	332.929	407.961	158.341	54.2329	7.66303
neg_636	L-Phenylalanine	Amino acids	Other	1087.93	892.944	1287.89	537.305	458.27	477.763	2078.91	1784.02	2120.83
neg_1563	Caffeic Acid	Organic Acid	Carboxylic Acids	160.8	169.698	130.891	104.271	125.995	86.8982	17.7643	26.8474	23.6372
neg_1972	p-Coumaraldehyde	--	--	54.5658	51.4895	41.8974	29.5867	23.6885	35.9046	37.7134	28.5621	30.1368
pos_2042	Chavicol	Others	Other	248.118	100.595	119.149	324.725	208.08	156.608	657.455	669.065	401.206
neg_2755	Sinapyl alcohol	Phenylpropanoids	Cinnamic Acids And Derivatives	408.374	298.479	372.484	249.171	157.15	266.34	400.096	280.358	362.198
neg_1129	Chlorogenic Acid	Organic Acid	Carboxylic Acids	99259.7	97455.3	98969.6	73497.3	69935.4	79371.3	46356.8	37549.3	48404
pos_2039	Phenol	Polyphenols	Phenolic Acids	1520.28	1855.55	1338.56	1398.31	1264.25	1157.12	1007.51	920.14	764.034
neg_2161	Rutin	Flavonoids	Flavonols	615.45	609.427	496.215	734.207	816.115	695.59	1297.99	1798.1	1825
pos_2604	Isoquercitrin	Flavonoids	Flavonols	194935	207242	165224	172898	186919	175706	158180	157064	140193
pos_4077	Kaempferol	Flavonoids	Other	860387	1.03888e+06	776244	769798	705974	720788	1.2374e+06	1.28541e+06	1.02221e+06
neg_1538	Isoliquiritigenin	Flavonoids	Chalcones	69.955	59.9313	36.7055	10.9866	43.0881	19.9547	6.97e-09	6.97e-09	6.97e-09
neg_2534	Phloretin	Flavonoids	Other	3276.78	4102.15	3689.2	5009.15	4246.82	4484.74	2498.69	2883.64	2455.98
neg_2548	Phloridzin	--	--	13623.6	17045.9	16659.3	24220.6	20235.1	21337.9	11722.5	11107.1	10592.1
pos_2003	eriodictyol	Flavonoids	Flavanones	6.97e-09	6.97e-09	6.97e-09	317.019	127.502	26.4132	13065	14287.1	11461
neg_1646	3-(4-HYDROXYPHENYL)PYRUVATE	Organic Acid	Carboxylic Acids	670.145	441.72	399.486	3925.63	3953.07	4328.99	170.846	129.698	183.332
neg_2787	Hordenine	Alkaloids	Tyrosine Alkaloids	1494	993.219	1519.98	256.013	189.319	77.8924	461.249	625.249	909.495
neg_564	Cysteinyldopa	Others	Other	14168.6	16062.6	17120.2	12708.6	12972.1	11487.8	20592.4	20812.6	18784.4
neg_764	Gentisic acid	--	--	196.244	223.301	195.678	178.454	397.063	190.147	493.537	456.615	414.803
neg_3779	Maleic acid	Organic Acid	Carboxylic Acids	70.2537	49.0772	36.062	312.77	208.42	362.619	103.964	61.2436	156.659
neg_212	Malic acid	Organic Acid	Carboxylic Acids	4244.15	4005.99	3905.72	5276.45	6726.11	5554.43	7344.21	7847.54	5199.67
neg_3780	L-Malic acid	--	--	1277.36	1250.4	1033.83	4504.82	3654.68	5054.82	1994.41	1677.01	2813.71
neg_288	Oxaloacetate	--	--	329.879	295.646	316.874	292.553	249.925	275.074	578.652	492.433	467.125
pos_758	L-Valine	Amino acids	Other	11735.3	14464.9	9497.41	9604.35	6375.34	6472.21	24348.1	21068.1	19369.5
pos_2592	2-Methylprop-2-enoyl-CoA	Nucleotides	Glycosides	1444.29	1382.89	1359.59	1596.92	1606.65	1061.98	8813.78	8836.19	4672.56
neg_3658	Pelargonidin chloride	Flavonoids	Hydroxyflavone	204.361	168.726	182.708	65.1756	134.266	233.774	6.97e-09	6.97e-09	6.97e-09
pos_2310	Pelargonidin 3-O-3'',6''-O-dimalonylglucoside	Flavonoids	Anthocyanins	8755.92	7939.81	7781.89	8579.44	8657.64	6270.88	54673.5	58543.2	38601.3
pos_1512	Pelargonidin 3-glucoside 5-caffeoylglucoside	Flavonoids	Anthocyanins	29972.1	23025.8	24472.7	33998.2	16974.2	44249.5	6699.76	5357.24	8205.26
pos_2749	Salvianin	Others	Other	12475.5	9589.99	14677.1	12751	7922.67	10192	41759.4	39465.1	23937.9
pos_1957	Cyanin	Flavonoids	Other	79982.5	71162.4	66127	89181.1	108336	77878.5	160298	165940	131855
neg_850	Cyanidin 3-O-(6-O-p-coumaroyl)glucoside	Flavonoids	Other	15079	19178.8	15155.8	6693.43	6363.59	7428.78	4005.59	3659.73	3091.69
neg_1442	Gentiodelphin	Others	Glycosides	210.878	262.816	182.583	171.117	255.732	162.784	44.2124	88.6566	54.5331
pos_1854	Epicatechin	--	--	745637	860497	642650	671335	667440	615646	496262	447479	374639
neg_486	(-)-Epigallocatechin	Flavonoids	Other	3317.43	2864.79	3450.6	1773.48	970.438	2483.52	342.992	379.584	360.256
pos_1635	Theaflavin	Flavonoids	Flavanols	17983	22216.1	24102.4	21833.7	27834.1	17106.4	96326.1	91777.2	44021.7
